# Supplementary material for: Genomic Analysis Reveals Contrasting PIFq Contribution to Diurnal Rhythmic Gene Expression in PIF-Induced and -Repressed Genes
Source: Front Plant Sci. 2016 Jul 4;7:962. doi: 10.3389/fpls.2016.00962 (PMC4930942; doi:10.3389/fpls.2016.00962)
Supplement: DATASET S1 — Expression data and characterization (PIF- and SD-regulation, gene class, phase, and subcellular localization) of the 2,373 SD- and/or PIF-regulated genes identified. [file Data_Sheet_1.XLS]

## Sheet: Data Set1
Sequence Code	AGI locus	Short description	WT_SD	WT_LL	pifq_SD	pifq_LL	WT_SD_SE	WT_LL_SE	pifq_SD_SE	pifq_LL_SE	WT_SD vs pifq_SD	Factor 1 P*-value	PIF-regulation	WT_SD vs WT_LL	Factor 1 P*-value	SD regulation	REGULATION	Col_SD phase	p-value	Central Class	Localization
13383152	AT1G64640	early nodulin-like protein 8	850.879	303.447	209.192	207.533	31.0336	0.703321	17.0346	15.2582	0.24585	1.55855e-13	PIF-induced	2.80404	3.09418e-14	SD-induced	PIF/SD-induced	0	0.06613		Cell membrane
13444290	AT3G03830	SAUR-like auxin-responsive protein family	25.9321	11.3803	8.26708	10.4355	1.93369	0.944407	0.688433	0.70419	0.3188	0.00173	PIF-induced	2.27867	0.01402	SD-induced	PIF/SD-induced	0	0.06613		Chloroplast
13361957	AT1G01390	UDP-Glycosyltransferase superfamily protein	300.074	169.399	89.4449	133.067	27.0135	9.71972	8.48609	6.46103	0.29808	4.97371e-09	PIF-induced	1.7714	0.00496	SD-induced	PIF/SD-induced	0	0.06613		Chloroplast
13543924	AT5G65800	ACC synthase 5	119.343	49.6835	58.9608	53.6706	9.15859	1.71487	3.66045	3.3505	0.49405	0.0014	PIF-induced	2.40206	1.24261e-06	SD-induced	PIF/SD-induced	0	0.06613		Cytoplasm
13416790	AT2G34500	cytochrome P450, family 710, subfamily A, polypeptide 1	871.725	568.535	578.088	467.463	15.671	24.2739	40.9134	24.2196	0.66315	0.02269	PIF-induced	1.53328	0.0005	SD-induced	PIF/SD-induced	0	0.06613		Extracellular
13495474	AT4G38820		41.9328	19.9583	19.0598	23.3325	4.37216	1.56363	1.23266	3.25521	0.45453	0.02461	PIF-induced	2.10102	0.01698	SD-induced	PIF/SD-induced	0	0.06613		Mitochondrion
13360786	AT1G78700	BES1/BZR1 homolog 4	1669.21	630.242	822.634	625.512	74.2903	32.9918	15.0451	18.1752	0.49283	7.46803e-09	PIF-induced	2.64853	2.02773e-12	SD-induced	PIF/SD-induced	0	0.06613		Nucleus
13356843	AT1G69010	BES1-interacting Myc-like protein 2	253.184	137.167	130.856	122.143	3.43827	4.07898	2.40869	2.14739	0.51684	2.44735e-07	PIF-induced	1.84581	3.33547e-06	SD-induced	PIF/SD-induced	0	0.06613		Nucleus
13445233	AT3G05920	Heavy metal transport/detoxification superfamily protein	227.5	108.282	114.877	96.8823	6.13505	3.42205	10.8613	8.11125	0.50495	0.0008	PIF-induced	2.10099	6.72379e-08	SD-induced	PIF/SD-induced	0	0.06613		Nucleus
13464129	AT4G00820	IQ-domain 17	831.475	518.521	459.925	486.655	25.7509	33.9384	19.6462	18.8896	0.55314	1.51405e-07	PIF-induced	1.60355	0.00106	SD-induced	PIF/SD-induced	0	0.06613		Nucleus
13386681	AT1G73120		273.514	47.7431	92.2356	44.1169	19.9946	5.10131	13.9341	0.989068	0.33722	3e-05	PIF-induced	5.72887	3.09418e-14	SD-induced	PIF/SD-induced	0	0.06613		Unknown
13451782	AT3G20470	glycine-rich protein 5	58.8876	31.4875	23.6395	20.3777	5.53371	2.77033	1.64543	2.23936	0.40143	0.00208	PIF-induced	1.87019	0.04365	SD-induced	PIF/SD-induced	0	0.06613		Unknown
13512378	AT5G48900	Pectin lyase-like superfamily protein	429.528	232.253	191.687	182.184	11.4041	12.7366	12.3622	6.55518	0.44627	3.02464e-08	PIF-induced	1.8494	4e-05	SD-induced	PIF/SD-induced	1	0.540938		Extracellular
13455198	AT3G29575	ABI five binding protein 3	182.603	73.7136	62.6898	92.5492	10.4514	1.51772	1.47677	1.09978	0.34331	4.08056e-12	PIF-induced	2.4772	5.63702e-10	SD-induced	PIF/SD-induced	1	0.540938		Nucleus
13428716	AT3G15540	indole-3-acetic acid inducible 19	45.4126	14.5008	9.71104	16.2833	2.90074	0.344894	0.492814	2.09882	0.21384	1.81939e-08	PIF-induced	3.13173	3.34128e-07	SD-induced	PIF/SD-induced	1	0.540938	PIF-induced	Nucleus
13357117	AT1G69690	TCP family transcription factor	138.345	42.1151	51.2899	37.9374	6.97588	0.851454	2.06021	5.8576	0.37074	4.32728e-08	PIF-induced	3.28493	6.58247e-13	SD-induced	PIF/SD-induced	1	0.540938		Nucleus
13368583	AT1G15800		390.09	130.084	207.572	134.911	4.58439	8.12862	12.4902	7.40828	0.53211	1e-05	PIF-induced	2.99876	2.11727e-13	SD-induced	PIF/SD-induced	1	0.540938		Unknown
13535398	AT5G44440	FAD-binding Berberine family protein	161.494	33.1841	19.6051	27.3953	37.2178	6.7884	1.97636	3.61688	0.1214	5.15256e-11	PIF-induced	4.86659	5e-05	SD-induced	PIF/SD-induced	2	0.119297		Chloroplast
13411910	AT2G23170	Auxin-responsive GH3 family protein	205.35	77.9015	113.366	85.7789	24.1601	7.55775	2.99406	2.99136	0.55206	0.00924	PIF-induced	2.63603	5e-05	SD-induced	PIF/SD-induced	2	0.119297		Cytoplasm
13405932	AT2G46780	RNA-binding (RRM/RBD/RNP motifs) family protein	852.509	537.257	391.053	431.04	42.5411	26.3437	21.397	11.5362	0.45871	9.34177e-09	PIF-induced	1.58678	0.00165	SD-induced	PIF/SD-induced	2	0.119297		Cytoplasm
13501784	AT5G15290	Uncharacterised protein family (UPF0497)	1672.57	980.882	951.805	771.052	65.5294	63.0941	32.5237	36.8806	0.56907	5.00716e-07	PIF-induced	1.70517	9e-05	SD-induced	PIF/SD-induced	2	0.119297		Mitochondrion
13523402	AT5G08130	basic helix-loop-helix (bHLH) DNA-binding superfamily protein	1069.76	712.917	666.66	644.892	57.8537	6.92713	35.1281	15.2913	0.62318	0.00104	PIF-induced	1.50055	0.00079	SD-induced	PIF/SD-induced	2	0.119297		Nucleus
13530437	AT5G24580	Heavy metal transport/detoxification superfamily protein	64.4809	26.7541	34.0666	33.0943	7.18599	1.54987	1.84229	3.27604	0.52832	0.04894	PIF-induced	2.41013	0.0006	SD-induced	PIF/SD-induced	2	0.119297		Nucleus
13466992	AT4G10150	RING/U-box superfamily protein	61.1073	30.2592	17.1379	31.639	4.43258	2.15683	4.29084	3.85464	0.28046	0.00828	PIF-induced	2.01946	0.00485	SD-induced	PIF/SD-induced	2	0.119297		Nucleus
13495229	AT4G38400	expansin-like A2	218.316	85.653	82.2957	72.3028	11.1112	1.89264	9.06554	0.95519	0.37696	6.40899e-06	PIF-induced	2.54885	3.2955e-10	SD-induced	PIF/SD-induced	3	0.988123		Extracellular
13388013	AT1G76240	Arabidopsis protein of unknown function (DUF241)	74.7995	39.1633	22.4002	29.0731	3.86686	1.58255	1.95806	4.04322	0.29947	2.15535e-06	PIF-induced	1.90994	0.00076	SD-induced	PIF/SD-induced	3	0.988123		Nucleus
13483678	AT4G12730	FASCICLIN-like arabinogalactan 2	318.384	201.975	151.512	198.252	20.09	10.1136	7.57857	10.0239	0.47588	1.66245e-06	PIF-induced	1.57636	0.01284	SD-induced	PIF/SD-induced	4	0.90314		Cell membrane
13448476	AT3G12610	Leucine-rich repeat (LRR) family protein	663.919	313.22	235.271	301.908	18.361	8.37523	8.34219	13.3043	0.35437	1.55855e-13	PIF-induced	2.11965	4.30742e-10	SD-induced	PIF/SD-induced	4	0.90314		Cell membrane
13425745	AT3G08030	Protein of unknown function, DUF642	522.52	283.641	258.933	318.344	16.4002	11.603	20.9229	9.75667	0.49555	3.83939e-06	PIF-induced	1.84219	4.87036e-06	SD-induced	PIF/SD-induced	4	0.90314		Chloroplast
13379170	AT1G53690	DNA directed RNA polymerase, 7 kDa subunit	42.8648	18.4843	19.9893	19.3866	2.60238	3.63567	1.90597	2.3306	0.46633	0.02076	PIF-induced	2.31899	0.04418	SD-induced	PIF/SD-induced	4	0.90314		Nucleus
13469646	AT4G16670	Plant protein of unknown function (DUF828) with plant pleckstrin homology-like region	147.388	54.2016	54.5613	52.2782	14.7307	3.54017	4.80776	2.37968	0.37019	3e-05	PIF-induced	2.71926	1.71033e-06	SD-induced	PIF/SD-induced	4	0.90314	PIF-induced	Nucleus
13462336	AT3G60070	Major facilitator superfamily protein	113.945	59.0807	62.0617	48.4814	6.00742	4.88147	5.45618	5.9949	0.54466	0.02168	PIF-induced	1.92863	0.00321	SD-induced	PIF/SD-induced	4	0.90314		Unknown
13478177	AT4G35840	RING/U-box superfamily protein	209.233	121.3	89.2147	78.5007	14.6654	2.31423	5.77264	14.0556	0.42639	1.99285e-06	PIF-induced	1.72492	0.00064	SD-induced	PIF/SD-induced	4	0.90314		Unknown
13537507	AT5G49630	amino acid permease 6	236.372	157.451	95.8167	142.86	16.4559	6.83612	9.87837	9.72432	0.40536	2e-05	PIF-induced	1.50124	0.04563	SD-induced	PIF/SD-induced	5	0.959544		Cell membrane
13509362	AT5G41900	alpha/beta-Hydrolases superfamily protein	256.768	136.764	66.7179	116.767	17.3747	12.0973	6.66832	3.37172	0.25984	7.79096e-10	PIF-induced	1.87745	0.0029	SD-induced	PIF/SD-induced	5	0.959544		Cytoplasm
13445208	AT3G05890	Low temperature and salt responsive protein family	567.905	353.132	249.745	237.485	55.2234	27.7395	23.7269	28.9568	0.43977	0.00011	PIF-induced	1.6082	0.04389	SD-induced	PIF/SD-induced	5	0.959544		Unknown
13411229	AT2G21140	proline-rich protein 2	800.122	405.128	212.155	358.859	78.9285	7.73768	3.57081	5.88923	0.26515	1.55855e-13	PIF-induced	1.97498	1e-05	SD-induced	PIF/SD-induced	5	0.959544		Unknown
13440012	AT3G55880	Alpha/beta hydrolase related protein	233.785	132.447	153.412	116.859	7.1871	1.33287	2.99437	3.67219	0.65621	0.00802	PIF-induced	1.76511	2.44535e-06	SD-induced	PIF/SD-induced	6	0.994317		Mitochondrion
13411492	AT2G21880	RAB GTPase homolog 7A	81.4432	42.6519	40.0247	37.0091	3.24764	2.00744	3.39209	0.906821	0.49144	0.0052	PIF-induced	1.90949	0.00047	SD-induced	PIF/SD-induced	6	0.994317		Unknown
13500508	AT5G11740	arabinogalactan protein 15	1547.54	790.733	635.571	695.824	78.7538	30.0411	59.3201	4.26506	0.4107	1.20173e-07	PIF-induced	1.95709	7.18413e-08	SD-induced	PIF/SD-induced	7	0.523824		Cell membrane
13418251	AT2G37640	Barwin-like endoglucanases superfamily protein	1159.93	687.555	749.269	639.512	23.2762	40.9063	6.99469	21.8362	0.64596	2e-05	PIF-induced	1.68703	4e-05	SD-induced	PIF/SD-induced	7	0.523824		Extracellular
13370343	AT1G20190	expansin 11	154.951	80.8494	90.6489	77.7733	7.01302	1.86028	6.03668	6.25829	0.58502	0.00476	PIF-induced	1.91653	8.37708e-06	SD-induced	PIF/SD-induced	7	0.523824		Extracellular
13402393	AT2G38530	lipid transfer protein 2	3643.82	1544.84	1166.7	1005.03	101.32	79.6335	128.791	48.8971	0.32018	1.44653e-12	PIF-induced	2.3587	8.79698e-12	SD-induced	PIF/SD-induced	7	0.523824		Extracellular
13476993	AT4G33220	pectin methylesterase 44	710.25	389.136	370.261	347.19	31.0904	7.95379	28.4567	5.48349	0.52131	1e-05	PIF-induced	1.8252	5.77687e-07	SD-induced	PIF/SD-induced	7	0.523824		Extracellular
13434227	AT3G28180	Cellulose-synthase-like C4	1495.71	855.002	576.192	716.229	135.765	32.8427	47.9366	41.6553	0.38523	4.17171e-07	PIF-induced	1.74936	0.00033	SD-induced	PIF/SD-induced	7	0.523824		Golgi body
13385905	AT1G70990	proline-rich family protein	130.079	78.5913	66.3882	73.7526	5.37156	5.50661	7.37795	6.84672	0.51037	0.00966	PIF-induced	1.65513	0.01434	SD-induced	PIF/SD-induced	7	0.523824		Mitochondrion
13357325	AT1G70210	CYCLIN D1;1	257.064	149.084	71.4501	89.5574	8.23987	3.16352	3.9034	3.4169	0.27795	1.55855e-13	PIF-induced	1.72429	1e-05	SD-induced	PIF/SD-induced	7	0.523824		Nucleus
13393044	AT2G14890	arabinogalactan protein 9	3637.53	2340.16	1810.02	2206.66	80.7571	46.6151	84.9153	126.246	0.49759	3.0175e-11	PIF-induced	1.55439	5.84004e-08	SD-induced	PIF/SD-induced	8	0.954629		Cell membrane
13429915	AT3G18080	B-S glucosidase 44	700.894	453.773	415.954	401.89	52.7388	25.6061	43.3311	2.77129	0.59346	0.01983	PIF-induced	1.54459	0.01218	SD-induced	PIF/SD-induced	8	0.954629		Chloroplast
13539278	AT5G54190	protochlorophyllide oxidoreductase A	51.322	9.54833	16.5664	12.5964	8.55166	0.928724	1.70345	2.77655	0.32279	0.00376	PIF-induced	5.37497	2.27588e-07	SD-induced	PIF/SD-induced	8	0.954629	PIF-induced	Chloroplast
13525726	AT5G13700	polyamine oxidase 1	76.5947	37.8015	21.5101	23.5574	3.54524	0.278167	2.35124	4.0807	0.28083	1.6927e-06	PIF-induced	2.02623	1e-05	SD-induced	PIF/SD-induced	8	0.954629		Mitochondrion
13445770	AT3G06770	Pectin lyase-like superfamily protein	271.29	173.571	146.801	171.071	9.08099	1.95485	1.48136	8.88537	0.54112	2.26923e-06	PIF-induced	1.56299	0.00018	SD-induced	PIF/SD-induced	8	0.954629		Nucleus
13498610	AT5G07110	prenylated RAB acceptor 1.B6	1054.71	430.764	371.233	423.112	59.8946	34.2199	18.0138	13.5859	0.35198	2.38458e-11	PIF-induced	2.44847	6.72379e-08	SD-induced	PIF/SD-induced	9	0.998375		Unknown
13373661	AT1G29395	COLD REGULATED 314 INNER MEMBRANE 1	212.646	80.4134	45.8	77.8209	7.22523	1.62339	4.78736	4.58463	0.21538	8.14467e-13	PIF-induced	2.64442	9.50211e-13	SD-induced	PIF/SD-induced	10	0.87467		Chloroplast
13432844	AT3G24715	Protein kinase superfamily protein with octicosapeptide/Phox/Bem1p domain	280.705	129.277	115.821	109.619	13.2913	2.52989	11.1405	11.0228	0.41261	2.48412e-06	PIF-induced	2.17135	6.37107e-09	SD-induced	PIF/SD-induced	10	0.87467		Cytoplasm
13363371	AT1G04820	tubulin alpha-4 chain	216.088	127.856	107.932	114.545	17.3793	6.74185	13.7155	7.94228	0.49948	0.0112	PIF-induced	1.69008	0.01165	SD-induced	PIF/SD-induced	10	0.87467		Cytoplasm
13518912	AT5G63810	beta-galactosidase 10	214.722	104.186	96.5588	96.026	11.2296	2.11806	4.32687	9.65981	0.44969	1.59217e-07	PIF-induced	2.06095	5.18984e-07	SD-induced	PIF/SD-induced	11	0.985033		Extracellular
13544246	AT5G66330	Leucine-rich repeat (LRR) family protein	143.074	75.4115	74.5955	77.401	11.8172	4.13386	2.67925	1.15628	0.52138	0.00126	PIF-induced	1.89724	0.00147	SD-induced	PIF/SD-induced	12	0.322461		Cell membrane
13497765	AT5G05180		131.542	55.7843	42.1829	50.8852	5.67674	2.53598	4.78792	4.80646	0.32068	1.30497e-06	PIF-induced	2.35804	2.41519e-07	SD-induced	PIF/SD-induced	12	0.322461		Cytoplasm
13525161	AT5G12250	beta-6 tubulin	920.852	504.223	461.049	471.799	37.2945	30.8137	23.0218	29.4963	0.50068	1.58059e-06	PIF-induced	1.82628	3e-05	SD-induced	PIF/SD-induced	12	0.322461		Cytoplasm
13505091	AT5G23860	tubulin beta 8	244.726	139.969	124.013	118.936	11.143	6.32919	5.7597	5.46365	0.50674	2.7231e-06	PIF-induced	1.74843	0.00054	SD-induced	PIF/SD-induced	12	0.322461		Cytoplasm
13370270	AT1G20010	tubulin beta-5 chain	135.515	75.8857	75.9236	66.4545	4.27817	4.78817	1.11535	5.35139	0.56026	6e-05	PIF-induced	1.78577	0.00107	SD-induced	PIF/SD-induced	12	0.322461		Cytoplasm
13404331	AT2G43050	Plant invertase/pectin methylesterase inhibitor superfamily	148.069	79.2132	43.7984	45.5374	8.21063	7.15737	4.40904	5.56363	0.2958	1.02504e-07	PIF-induced	1.86925	0.00476	SD-induced	PIF/SD-induced	12	0.322461		Extracellular
13364179	AT1G06350	Fatty acid desaturase family protein	26.0866	5.16257	6.21168	6.17625	1.61725	0.44619	1.263	0.772393	0.23812	0.0057	PIF-induced	5.05302	6.10928e-07	SD-induced	PIF/SD-induced	12	0.322461		Mitochondrion
13542236	AT5G61660	glycine-rich protein	83.8217	38.0046	29.6212	23.4859	9.1687	3.48234	3.73621	2.67253	0.35338	0.00136	PIF-induced	2.20556	0.00415	SD-induced	PIF/SD-induced	12	0.322461		Unknown
13442711	AT3G62660	galacturonosyltransferase-like 7	933.334	611.988	611.651	575.201	15.1786	7.38375	20.0579	30.1522	0.65534	7e-05	PIF-induced	1.52509	1e-05	SD-induced	PIF/SD-induced	13	0.451287		Golgi body
13399125	AT2G30930		1269.92	585.34	607.124	519.441	24.7108	24.3322	34.8615	18.5131	0.47808	8.40818e-10	PIF-induced	2.16954	1.32868e-11	SD-induced	PIF/SD-induced	13	0.451287		Unknown
13501617	AT5G14920	Gibberellin-regulated family protein	68.7579	21.5371	34.3635	25.3146	2.32529	2.09837	0.837298	2.73586	0.49977	0.00016	PIF-induced	3.19254	6.4926e-07	SD-induced	PIF/SD-induced	13	0.451287		Unknown
13371319	AT1G22530	PATELLIN 2	1343.99	837.169	694.583	683.837	34.887	17.9825	50.3614	43.0776	0.51681	8.78264e-07	PIF-induced	1.6054	1.10323e-06	SD-induced	PIF/SD-induced	13	0.451287		Unknown
13354379	AT1G62480	Vacuolar calcium-binding protein-related	421	158.001	246.147	187.432	8.17653	10.4475	8.23704	10.7736	0.58467	1.70734e-06	PIF-induced	2.66454	7.39933e-11	SD-induced	PIF/SD-induced	13	0.451287		Unknown
13378450	AT1G51940	protein kinase family protein / peptidoglycan-binding LysM domain-containing protein	396.517	194.503	220.332	185.759	21.1966	9.69775	10.981	11.3438	0.55567	4e-05	PIF-induced	2.03861	2.59511e-06	SD-induced	PIF/SD-induced	14	0.927187		Cell membrane
13530037	AT5G23870	Pectinacetylesterase family protein	356.699	159.569	158.683	161.36	23.8867	12.565	3.28925	5.14944	0.44486	2.07413e-07	PIF-induced	2.2354	2e-05	SD-induced	PIF/SD-induced	14	0.927187		Extracellular
13337411	AT1G08500	early nodulin-like protein 18	74.4161	39.503	34.786	38.0468	6.96174	3.56971	1.44454	3.78184	0.46745	0.00279	PIF-induced	1.88381	0.02814	SD-induced	PIF/SD-induced	15	0.679584		Cell membrane
13541179	AT5G59010	Protein kinase protein with tetratricopeptide repeat domain	281.09	125.939	94.5347	100.889	25.5138	3.67799	10.2577	4.52665	0.33631	1.48907e-06	PIF-induced	2.23196	1.95687e-06	SD-induced	PIF/SD-induced	15	0.679584		Cell membrane
13389995	AT1G80280	alpha/beta-Hydrolases superfamily protein	471.739	289.754	186.309	273.225	31.6595	10.6536	9.53963	29.7783	0.39494	7.71991e-10	PIF-induced	1.62807	0.00155	SD-induced	PIF/SD-induced	15	0.679584		Cytoplasm
13528386	AT5G19770	tubulin alpha-3	1651.24	1029.61	975.055	914.358	11.9107	40.4417	37.7148	26.8514	0.5905	2.33007e-06	PIF-induced	1.60375	4.73791e-06	SD-induced	PIF/SD-induced	15	0.679584		Cytoplasm
13434458	AT3G28910	myb domain protein 30	372.114	230.957	218.363	204.833	26.7369	9.81019	15.553	5.12949	0.58682	0.00848	PIF-induced	1.61118	0.00786	SD-induced	PIF/SD-induced	15	0.679584		Nucleus
13509104	AT5G41260	Protein kinase protein with tetratricopeptide repeat domain	538.042	304.445	276.88	294.346	31.699	11.1004	24.6147	20.8623	0.51461	0.00013	PIF-induced	1.76729	8e-05	SD-induced	PIF/SD-induced	16	0.948771		Cell membrane
13384970	AT1G68560	alpha-xylosidase 1	940.885	613.993	414.067	576.321	61.0621	3.70943	37.3686	20.9416	0.44008	6.80213e-06	PIF-induced	1.5324	0.00093	SD-induced	PIF/SD-induced	16	0.948771		Extracellular
13486206	AT4G17695	Homeodomain-like superfamily protein	483.978	208.963	141.004	167.632	27.6476	2.68389	20.7664	14.8951	0.29134	1.15275e-08	PIF-induced	2.31609	4.75395e-10	SD-induced	PIF/SD-induced	16	0.948771		Nucleus
13360595	AT1G78260	RNA-binding (RRM/RBD/RNP motifs) family protein	940.899	544.797	536.651	538.819	13.6723	6.52722	20.2103	58.408	0.57036	1.91037e-06	PIF-induced	1.72707	3.96668e-09	SD-induced	PIF/SD-induced	16	0.948771		Unknown
13351091	AT1G52190	Major facilitator superfamily protein	854.95	316.639	264.6	200.601	28.8906	24.2246	6.50264	9.19163	0.30949	1.55855e-13	PIF-induced	2.70008	5.97815e-10	SD-induced	PIF/SD-induced	17	0.093042		Cell membrane
13504496	AT5G22500	fatty acid reductase 1	1461.59	411.87	291.929	299.865	126.434	64.8702	50.5117	11.0647	0.19973	7.84631e-11	PIF-induced	3.54867	1.96785e-08	SD-induced	PIF/SD-induced	17	0.093042	PIF-induced	Chloroplast
13334511	AT1G01780	GATA type zinc finger transcription factor family protein	156.328	102.719	96.7969	98.5092	4.78768	4.27201	6.82431	5.238	0.61919	0.01764	PIF-induced	1.52189	0.00958	SD-induced	PIF/SD-induced	17	0.093042		Cytoplasm
13404718	AT2G44080	ARGOS-like	733.01	280.863	488.07	294.982	52.4633	18.3251	11.1345	12.1398	0.66584	0.02646	PIF-induced	2.60985	3.71468e-08	SD-induced	PIF/SD-induced	17	0.093042		Mitochondrion
13441502	AT3G59900	auxin-regulated gene involved in organ size	705.153	336.651	240.317	283.692	24.5795	20.0013	23.7482	14.9976	0.3408	7.84631e-11	PIF-induced	2.09461	1.9349e-07	SD-induced	PIF/SD-induced	17	0.093042		Mitochondrion
13336771	AT1G06850	basic leucine-zipper 52	155.25	75.5699	83.4853	70.7078	7.46209	4.87024	4.97294	7.59985	0.53775	0.00521	PIF-induced	2.05439	0.00013	SD-induced	PIF/SD-induced	17	0.093042		Nucleus
13341705	AT1G18400	BR enhanced expression 1	103.374	30.4706	18.0482	25.5956	6.95109	3.76503	2.66514	5.2331	0.17459	7.17105e-09	PIF-induced	3.39258	1.10323e-06	SD-induced	PIF/SD-induced	17	0.093042	PIF-induced	Nucleus
13531754	AT5G28300	Duplicated homeodomain-like superfamily protein	275.864	100.083	113.369	118.313	12.497	11.6287	8.26618	4.75994	0.41096	3.22341e-08	PIF-induced	2.75636	5.37268e-07	SD-induced	PIF/SD-induced	17	0.093042		Nucleus
13340200	AT1G14920	GRAS family transcription factor family protein	588.212	323.617	256.92	295.187	9.77757	11.5321	15.208	25.6278	0.43678	8.40818e-10	PIF-induced	1.81762	2.07409e-07	SD-induced	PIF/SD-induced	17	0.093042		Nucleus
13360912	AT1G78970	lupeol synthase 1	188.11	94.618	43.8711	58.3641	6.91101	6.50338	3.43603	8.60912	0.23322	1.55855e-13	PIF-induced	1.9881	6e-05	SD-induced	PIF/SD-induced	17	0.093042		Nucleus
13524352	AT5G10430	arabinogalactan protein 4	1740.74	660.394	656.388	558.029	52.4103	32.0468	35.8013	21.9159	0.37707	3.00577e-13	PIF-induced	2.63591	1.63951e-13	SD-induced	PIF/SD-induced	18	0.000281269		Cell membrane
13449086	AT3G13720	PRA1 (Prenylated rab acceptor) family protein	366.567	234.738	230.213	211.784	13.8192	18.7261	10.9554	16.2541	0.62803	0.00075	PIF-induced	1.5616	0.02057	SD-induced	PIF/SD-induced	18	0.000281269		Chloroplast
13393051	AT2G14900	Gibberellin-regulated family protein	265.835	65.4254	70.1166	68.2897	10.9382	7.61476	3.49055	9.39423	0.26376	1.55855e-13	PIF-induced	4.06318	2.4434e-11	SD-induced	PIF/SD-induced	18	0.000281269	PIF-induced	Extracellular
13505679	AT5G25460	Protein of unknown function, DUF642	3868.59	2086.2	2241.89	1920.72	93.7591	88.3182	106.06	64.0429	0.57951	1.81939e-08	PIF-induced	1.85437	4.32323e-09	SD-induced	PIF/SD-induced	18	0.000281269		Extracellular
13366741	AT1G11545	xyloglucan endotransglucosylase/hydrolase 8	532.653	263.266	214.977	216.532	17.4127	10.9002	13.5425	6.42258	0.4036	2.92461e-11	PIF-induced	2.02325	5.73125e-08	SD-induced	PIF/SD-induced	18	0.000281269		Extracellular
13411423	AT2G21540	SEC14-like 3	227.513	127.548	123.276	124.803	14.6345	6.66527	11.1283	11.687	0.54184	0.0028	PIF-induced	1.78375	0.00109	SD-induced	PIF/SD-induced	18	0.000281269		Golgi body
13371016	AT1G21830		343.654	154.563	176.79	152.991	15.2524	15.301	5.40678	9.9008	0.51444	1.02504e-07	PIF-induced	2.22339	3e-05	SD-induced	PIF/SD-induced	18	0.000281269		Nucleus
13384742	AT1G67910		169.577	57.8107	86.7868	47.9334	5.61781	2.83665	15.3413	8.94729	0.51178	0.04668	PIF-induced	2.93332	4.70584e-11	SD-induced	PIF/SD-induced	18	0.000281269		Nucleus
13542434	AT5G62170		180.651	114.845	111.513	101.413	9.34602	4.32924	3.97415	14.65	0.61728	0.01048	PIF-induced	1.573	0.01439	SD-induced	PIF/SD-induced	18	0.000281269		Nucleus
13461348	AT3G57800	basic helix-loop-helix (bHLH) DNA-binding superfamily protein	449.997	218.753	286.778	235.233	5.91058	6.99747	10.0613	3.54155	0.63729	0.00014	PIF-induced	2.0571	3.36852e-09	SD-induced	PIF/SD-induced	18	0.000281269		Nucleus
13421392	AT2G44910	homeobox-leucine zipper protein 4	108.242	34.3004	24.902	31.6768	5.06188	2.71049	1.87799	2.25898	0.23006	4.33185e-12	PIF-induced	3.1557	1.76596e-08	SD-induced	PIF/SD-induced	18	0.000281269		Nucleus
13526619	AT5G15580	longifolia1	435.135	270.55	241.212	232.048	17.632	10.4118	15.4224	8.86249	0.55434	9e-05	PIF-induced	1.60833	0.0014	SD-induced	PIF/SD-induced	18	0.000281269		Nucleus
13417396	AT2G35880	TPX2 (targeting protein for Xklp2) protein family	583.028	326.357	273.059	293.886	18.7303	22.2606	16.9174	13.5959	0.46835	2.13585e-08	PIF-induced	1.78647	0.00014	SD-induced	PIF/SD-induced	18	0.000281269		Nucleus
13403898	AT2G41760		343.408	189.443	199.024	179.245	6.94936	3.54424	4.71468	12.6616	0.57955	1e-05	PIF-induced	1.81273	3.19591e-07	SD-induced	PIF/SD-induced	18	0.000281269		Unknown
13462505	AT3G60520		137.778	77.0139	81.2236	85.7057	4.78616	10.2379	4.39663	1.83036	0.58952	0.00869	PIF-induced	1.78901	0.0327	SD-induced	PIF/SD-induced	18	0.000281269		Unknown
13520974	AT5G01710	methyltransferases	260.013	162.198	169.563	161.267	8.22944	15.5886	4.94583	8.25112	0.65213	0.01251	PIF-induced	1.60306	0.02188	SD-induced	PIF/SD-induced	18	0.000281269		Unknown
13382378	AT1G62610	NAD(P)-binding Rossmann-fold superfamily protein	376.619	154.725	156.452	114.928	31.9755	19.8494	11.6417	15.6709	0.41541	1.7065e-06	PIF-induced	2.43413	0.00014	SD-induced	PIF/SD-induced	18	0.000281269		Unknown
13365703	AT1G09570	phytochrome A	897.554	302.998	459.129	321.116	33.975	26.2774	21.4603	3.98444	0.51153	1.51405e-07	PIF-induced	2.96224	6.06891e-11	SD-induced	PIF/SD-induced	18	0.000281269		Unknown
13525030	AT5G11970	Protein of unknown function (DUF3511)	370.716	218.799	203.024	196.338	10.6569	0.456182	11.6996	4.86194	0.54765	4e-05	PIF-induced	1.69433	3.88868e-06	SD-induced	PIF/SD-induced	18	0.000281269		Unknown
13416642	AT2G34070	TRICHOME BIREFRINGENCE-LIKE 37	433.91	203.394	237.209	203.513	33.4539	10.8637	6.39484	38.4478	0.54668	0.00031	PIF-induced	2.13335	9.72827e-06	SD-induced	PIF/SD-induced	18	0.000281269		Unknown
13339111	AT1G12080	Vacuolar calcium-binding protein-related	376.81	86.3566	93.6798	66.9196	24.1271	5.7268	10.2052	4.56087	0.24861	5.2601e-12	PIF-induced	4.36342	3.09418e-14	SD-induced	PIF/SD-induced	18	0.000281269		Unknown
13401902	AT2G37330	aluminum sensitive 3	433.884	164.946	259.078	154.045	26.3185	3.00882	15.9189	0.572711	0.59711	0.01461	PIF-induced	2.63046	1.25883e-11	SD-induced	PIF/SD-induced	19	0.114581		Cell membrane
13543767	AT5G65390	arabinogalactan protein 7	172.195	54.3823	39.6148	53.0228	12.7976	7.15243	5.82828	2.74699	0.23006	8.83649e-08	PIF-induced	3.16639	2.31171e-06	SD-induced	PIF/SD-induced	19	0.114581		Cell membrane
13362965	AT1G03870	FASCICLIN-like arabinoogalactan 9	2574.83	1405.54	1139.33	1333.6	67.8637	7.58158	40.3971	27.5292	0.44249	1.55855e-13	PIF-induced	1.83192	2.85017e-10	SD-induced	PIF/SD-induced	19	0.114581		Cell membrane
13472256	AT4G23030	MATE efflux family protein	212.883	64.3797	107.537	77.0651	4.90456	5.44713	3.46307	6.61625	0.50515	1.91037e-06	PIF-induced	3.30668	5.7059e-11	SD-induced	PIF/SD-induced	19	0.114581		Cell membrane
13499587	AT5G09440	EXORDIUM like 4	3796.41	2231.85	2444.88	1880.58	53.5039	90.4942	15.9598	99.5313	0.644	6.96148e-07	PIF-induced	1.70102	4.89686e-09	SD-induced	PIF/SD-induced	19	0.114581		Chloroplast
13445214	AT3G05900	neurofilament protein-related	1124.26	659.363	557.698	555.283	41.9467	27.6252	28.6552	14.185	0.49606	7.33255e-09	PIF-induced	1.70507	2e-05	SD-induced	PIF/SD-induced	19	0.114581		Cytoplasm
13353697	AT1G60060	Serine/threonine-protein kinase WNK (With No Lysine)-related	135.556	44.3829	50.4121	48.465	8.08586	4.00208	4.26871	5.71102	0.37189	5.62222e-06	PIF-induced	3.05424	1.49793e-07	SD-induced	PIF/SD-induced	19	0.114581		Extracellular
13404958	AT2G44500	O-fucosyltransferase family protein	500.851	327.46	300.755	328.909	17.4556	4.38429	9.76965	26.3371	0.60049	0.0002	PIF-induced	1.5295	0.00031	SD-induced	PIF/SD-induced	19	0.114581		Golgi body
13533607	AT5G39610	NAC domain containing protein 6	77.6251	28.4206	44.321	29.0778	5.95098	1.25051	1.93466	2.78813	0.57096	0.04664	PIF-induced	2.7313	1.02838e-06	SD-induced	PIF/SD-induced	19	0.114581		Nucleus
13543030	AT5G63650	SNF1-related protein kinase 2.5	282.437	82.2805	91.5325	76.922	20.9764	4.9424	8.64533	8.80878	0.32408	9.34802e-09	PIF-induced	3.43261	5.18996e-12	SD-induced	PIF/SD-induced	19	0.114581	PIF-induced	Nucleus
13445882	AT3G07010	Pectin lyase-like superfamily protein	508.988	323.698	217.353	297.218	22.9506	13.6353	26.3764	12.7443	0.42703	2e-05	PIF-induced	1.57241	0.00268	SD-induced	PIF/SD-induced	20	0.744334		Extracellular
13466519	AT4G08950	Phosphate-responsive 1 family protein	140.037	58.848	77.38	65.0648	10.0318	2.52864	2.3862	4.25464	0.55257	0.00241	PIF-induced	2.37964	3.15916e-06	SD-induced	PIF/SD-induced	20	0.744334		Extracellular
13498535	AT5G06930		397.846	192.562	185.107	197.017	9.08205	13.9485	6.39459	6.94283	0.46527	1.28436e-09	PIF-induced	2.06607	2.17398e-06	SD-induced	PIF/SD-induced	20	0.744334		Nucleus
13437838	AT3G50890	homeobox protein 28	57.3941	26.2053	22.2008	29.9622	14.2263	0.829992	1.35875	0.888489	0.38681	0.03304	PIF-induced	2.19017	0.02433	SD-induced	PIF/SD-induced	20	0.744334		Nucleus
13464377	AT4G01410	Late embryogenesis abundant (LEA) hydroxyproline-rich glycoprotein family	114.161	55.8691	70.9506	61.0611	8.98437	3.51445	2.33261	4.25869	0.62149	0.04458	PIF-induced	2.04337	0.00085	SD-induced	PIF/SD-induced	20	0.744334		Unknown
13346991	AT1G32170	xyloglucan endotransglucosylase/hydrolase 30	731.602	298.055	405.168	305.809	7.23898	13.0082	28.2111	15.335	0.55381	8.63266e-06	PIF-induced	2.45459	8.58792e-14	SD-induced	PIF/SD-induced	20	0.744334		Unknown
13497315	AT5G04190	phytochrome kinase substrate 4	89.0773	49.9618	45.3781	50.3239	5.14766	5.52722	4.48538	1.84511	0.50942	0.01916	PIF-induced	1.78291	0.03571	SD-induced	PIF/SD-induced	21	0.555247		Cell membrane
13513701	AT5G51670	Protein of unknown function (DUF668)	254.813	152.666	153.635	146.384	3.34332	11.8508	14.9064	7.93923	0.60293	0.0066	PIF-induced	1.66909	0.00416	SD-induced	PIF/SD-induced	21	0.555247		Mitochondrion
13462836	AT3G61460	brassinosteroid-responsive RING-H2	1013.24	529.193	545.523	535.081	22.3622	34.807	38.3711	9.38888	0.53839	6.83291e-06	PIF-induced	1.91469	1.10821e-06	SD-induced	PIF/SD-induced	21	0.555247		Nucleus
13410456	AT2G19660	Cysteine/Histidine-rich C1 domain family protein	982.961	236.579	177.369	165.796	16.0034	23.8039	11.1402	0.165377	0.18044	1.55855e-13	PIF-induced	4.1549	3.09418e-14	SD-induced	PIF/SD-induced	21	0.555247	PIF-induced	Nucleus
13536511	AT5G47370	Homeobox-leucine zipper protein 4 (HB-4) / HD-ZIP protein	1049.04	655.004	427.87	530.595	30.3954	35.4614	52.0605	27.0988	0.40787	7.03254e-07	PIF-induced	1.60158	0.00044	SD-induced	PIF/SD-induced	21	0.555247		Nucleus
13424443	AT3G05150	Major facilitator superfamily protein	212.597	56.8216	70.8595	60.707	2.55694	2.34986	6.22062	4.65222	0.3333	3.66726e-10	PIF-induced	3.74148	3.09418e-14	SD-induced	PIF/SD-induced	22	0.0259517		Cell membrane
13485486	AT4G16515		426.364	159.853	140.177	140.909	27.6654	16.262	5.25009	9.73922	0.32877	4.35318e-13	PIF-induced	2.66723	9.11763e-07	SD-induced	PIF/SD-induced	22	0.0259517		Extracellular
13466921	AT4G10020	hydroxysteroid dehydrogenase 5	51.6246	22.3573	22.9497	23.2404	6.55773	2.48112	2.14803	2.93593	0.44455	0.03177	PIF-induced	2.30908	0.01285	SD-induced	PIF/SD-induced	22	0.0259517		Extracellular
13484339	AT4G14130	xyloglucan endotransglucosylase/hydrolase 15	5120.56	465.454	499.755	367.779	142.437	29.8985	29.1293	1.14754	0.0976	1.55855e-13	PIF-induced	11.0012	3.09418e-14	SD-induced	PIF/SD-induced	22	0.0259517	PIF-induced	Extracellular
13496841	AT5G03150	C2H2-like zinc finger protein	361.323	217.602	213.765	179.151	6.90448	13.8278	10.8473	6.34786	0.59162	0.00073	PIF-induced	1.66047	0.00138	SD-induced	PIF/SD-induced	22	0.0259517		Nucleus
13526409	AT5G15150	homeobox 3	240.727	79.5193	90.261	72.4965	7.07	5.15503	3.7212	4.73927	0.37495	1.03496e-11	PIF-induced	3.02727	5.0709e-11	SD-induced	PIF/SD-induced	22	0.0259517		Nucleus
13452765	AT3G23030	indole-3-acetic acid inducible 2	484.183	287.611	207.725	270.356	27.6338	8.88567	18.4234	35.8907	0.42902	2.20893e-06	PIF-induced	1.68346	0.00066	SD-induced	PIF/SD-induced	22	0.0259517		Nucleus
13535298	AT5G44260	Zinc finger C-x8-C-x5-C-x3-H type family protein	1847.18	323.085	934.093	428.881	44.843	36.1283	22.8352	31.503	0.50569	5.08795e-11	PIF-induced	5.71734	3.09418e-14	SD-induced	PIF/SD-induced	22	0.0259517		Nucleus
13496607	AT5G02540	NAD(P)-binding Rossmann-fold superfamily protein	161.071	70.9557	81.009	67.8361	19.4729	13.1378	9.31028	2.01686	0.50294	0.03898	PIF-induced	2.27002	0.02302	SD-induced	PIF/SD-induced	22	0.0259517	PIF-induced	Unknown
13414127	AT2G28400	Protein of unknown function, DUF584	87.3335	22.4988	40.5984	25.7233	6.23421	0.59282	2.94126	2.70164	0.46487	0.00334	PIF-induced	3.8817	7.14797e-12	SD-induced	PIF/SD-induced	22	0.0259517		Unknown
13435887	AT3G45780	phototropin 1	1098	629.459	609.148	582.192	43.641	12.1395	29.4158	11.7616	0.55478	9.77482e-06	PIF-induced	1.74436	8.57972e-08	SD-induced	PIF/SD-induced	23	4.0906e-05		Cell membrane
13522950	AT5G07010	sulfotransferase 2A	1042.95	43.5563	64.0624	39.3198	108.814	2.63472	6.13991	3.10471	0.06142	1.55855e-13	PIF-induced	23.9448	3.09418e-14	SD-induced	PIF/SD-induced	23	4.0906e-05	PIF-induced	Chloroplast
13355211	AT1G64660	methionine gamma-lyase	372.79	112.674	235.431	142.02	16.0458	10.977	7.42381	5.28256	0.63154	0.00897	PIF-induced	3.30857	4.51632e-10	SD-induced	PIF/SD-induced	23	4.0906e-05	PIF-induced	Cytoplasm
13387713	AT1G75450	cytokinin oxidase 5	201.986	58.535	49.763	58.5394	11.4046	2.30581	3.13578	2.76505	0.24637	1.55855e-13	PIF-induced	3.45068	5.84455e-14	SD-induced	PIF/SD-induced	23	4.0906e-05		Extracellular
13487903	AT4G22190		65.208	40.0934	39.1617	35.0821	0.968615	3.21035	0.298109	1.98114	0.60057	0.00392	PIF-induced	1.6264	0.04194	SD-induced	PIF/SD-induced	23	4.0906e-05		Mitochondrion
13421582	AT2G45450	protein binding	146.816	81.5657	73.2022	66.4841	2.88911	7.43996	7.25417	1.71666	0.4986	0.00068	PIF-induced	1.79997	0.0027	SD-induced	PIF/SD-induced	23	4.0906e-05		Mitochondrion
13521118	AT5G02020		1131.2	253.26	655.609	316.077	24.4805	11.472	29.7522	14.1223	0.57957	7.83863e-07	PIF-induced	4.46656	3.09418e-14	SD-induced	PIF/SD-induced	23	4.0906e-05		Nucleus
13362335	AT1G02340	basic helix-loop-helix (bHLH) DNA-binding superfamily protein	362.972	103.614	52.6461	53.4899	29.098	10.3558	5.00408	5.64771	0.14504	1.55855e-13	PIF-induced	3.50312	1.4539e-09	SD-induced	PIF/SD-induced	23	4.0906e-05	PIF-induced	Nucleus
13496469	AT5G02200	far-red-elongated hypocotyl1-like	113.778	27.7104	29.5594	25.9529	5.9542	0.364933	2.57848	2.32698	0.2598	9.74875e-09	PIF-induced	4.10595	3.09418e-14	SD-induced	PIF/SD-induced	23	4.0906e-05		Nucleus
13469698	AT4G16780	homeobox protein 2	305.416	47.0149	38.7096	42.1966	18.0845	1.10436	8.07401	1.86516	0.12674	2.14833e-11	PIF-induced	6.49614	3.09418e-14	SD-induced	PIF/SD-induced	23	4.0906e-05	PIF-induced	Nucleus
13476417	AT4G32280	indole-3-acetic acid inducible 29	138.55	31.7161	15.2608	21.6815	9.66736	3.42136	2.63658	2.28074	0.11015	4.44854e-12	PIF-induced	4.36845	2.84003e-10	SD-induced	PIF/SD-induced	23	4.0906e-05	PIF-induced	Nucleus
13497428	AT5G04370	S-adenosyl-L-methionine-dependent methyltransferases superfamily protein	84.9333	55.5269	45.9152	48.4242	5.10362	1.3299	3.73183	6.19947	0.5406	0.0366	PIF-induced	1.52959	0.04563	SD-induced	PIF/SD-induced	23	4.0906e-05		Nucleus
13373006	AT1G27670		56.5724	31.3825	27.9446	23.2523	4.90774	1.15507	0.396842	1.4943	0.49396	0.00355	PIF-induced	1.80267	0.01604	SD-induced	PIF/SD-induced	23	4.0906e-05		Unknown
13489349	AT4G25260	Plant invertase/pectin methylesterase inhibitor superfamily protein	130.163	40.4036	42.8054	44.7039	12.4859	0.522206	1.60832	9.09499	0.32886	4.52863e-08	PIF-induced	3.22158	5.69224e-11	SD-induced	PIF/SD-induced	23	4.0906e-05	PIF-induced	Unknown
13496624	AT5G02580	Plant protein 1589 of unknown function	100.515	21.9384	23.4813	23.8573	3.39963	1.66329	3.31511	3.10424	0.23361	1.61193e-07	PIF-induced	4.58168	5.77108e-13	SD-induced	PIF/SD-induced	23	4.0906e-05		Unknown
13517681	AT5G60860	RAB GTPase homolog A1F	772.919	382.485	310.126	359.311	20.5975	16.4203	13.1896	1.92648	0.40124	1.55855e-13	PIF-induced	2.02078	2.17142e-08	SD-induced	PIF/SD-induced	23	4.0906e-05		Unknown
13522946	AT5G07000	sulfotransferase 2B	86.4549	33.3914	31.0976	35.4524	13.4353	4.09501	5.42694	1.44485	0.3597	0.02608	PIF-induced	2.58914	0.00299	SD-induced	PIF/SD-induced	23	4.0906e-05		Unknown
13507318	AT5G35525	PLAC8 family protein	79.0659	16.8824	7.85247	9.57815	8.00887	4.81311	0.352307	1.17878	0.09932	1.55855e-13	PIF-induced	4.68333	0.00033	SD-induced	PIF/SD-induced	no data	0		Cell membrane
13460341	AT3G55240	Plant protein 1589 of unknown function	127.273	48.9084	48.2522	36.5991	11.025	2.98667	6.79745	3.71119	0.37912	0.0014	PIF-induced	2.60228	2.48653e-06	SD-induced	PIF/SD-induced	no data	0		Chloroplast
13502865	AT5G18080	SAUR-like auxin-responsive protein family	315.723	140.502	24.5013	65.3608	2.31002	10.4476	9.73698	12.0339	0.0776	3.05723e-09	PIF-induced	2.24711	2.23692e-07	SD-induced	PIF/SD-induced	no data	0		Chloroplast
13411104	AT2G20835		840.585	533.307	318.439	466.268	17.7127	35.7003	34.3345	17.6826	0.37883	2.62233e-09	PIF-induced	1.57618	0.00157	SD-induced	PIF/SD-induced	no data	0		Extracellular
13501766	AT5G15265		47.7869	24.6784	24.974	23.2004	2.46309	0.686646	1.46227	4.39338	0.52261	0.01922	PIF-induced	1.93638	0.00173	SD-induced	PIF/SD-induced	no data	0		Extracellular
13415467	AT2G31540	GDSL-like Lipase/Acylhydrolase superfamily protein	75.444	34.9573	37.5097	39.7997	3.84602	1.68976	0.51288	2.8478	0.49719	0.00016	PIF-induced	2.15817	0.0001	SD-induced	PIF/SD-induced	no data	0		Extracellular
13476027	AT4G31380	FPF1-like protein 1	91.8092	28.4316	17.1554	18.181	13.6066	1.72131	0.847786	1.59027	0.18686	1.1892e-10	PIF-induced	3.22913	4.82921e-06	SD-induced	PIF/SD-induced	no data	0		Mitochondrion
13483966	AT4G13395	ROTUNDIFOLIA like 12	57.6787	23.5993	26.3368	17.628	1.16644	2.2661	0.293218	2.30325	0.45661	2.01111e-06	PIF-induced	2.44409	0.00015	SD-induced	PIF/SD-induced	no data	0		Mitochondrion
13442845	AT3G63088	ROTUNDIFOLIA like 14	26.5738	10.1669	10.9037	8.89366	1.99444	1.24256	0.872165	1.94727	0.41032	0.0235	PIF-induced	2.61375	0.00731	SD-induced	PIF/SD-induced	no data	0		Mitochondrion
13453709	AT3G25717	ROTUNDIFOLIA like 16	101.98	56.0521	40.1931	33.5025	2.92518	3.5204	4.41137	3.26414	0.39413	0.0001	PIF-induced	1.81938	0.00129	SD-induced	PIF/SD-induced	no data	0		Mitochondrion
13479302	AT4G38825	SAUR-like auxin-responsive protein family	192.179	47.004	41.0597	47.4712	18.5178	4.39101	4.55831	2.28653	0.21365	1.1075e-09	PIF-induced	4.08856	1.10683e-09	SD-induced	PIF/SD-induced	no data	0		Mitochondrion
13527668	AT5G18010	SAUR-like auxin-responsive protein family	53.3065	13.6795	7.10361	11.2394	8.12573	1.69506	0.380066	1.32572	0.13326	3.66726e-10	PIF-induced	3.89683	5e-05	SD-induced	PIF/SD-induced	no data	0		Mitochondrion
13502841	AT5G18030	SAUR-like auxin-responsive protein family	318.776	136.83	30.7388	80.0377	11.6328	18.2037	4.22182	7.09972	0.09643	1.55855e-13	PIF-induced	2.32973	0.00012	SD-induced	PIF/SD-induced	no data	0		Mitochondrion
13338652	AT1G11120		394.917	151.621	124.09	152.92	33.8797	8.04594	13.5902	16.1672	0.31422	2.09113e-08	PIF-induced	2.60463	2.18304e-08	SD-induced	PIF/SD-induced	no data	0		Nucleus
13344895	AT1G26945	basic helix-loop-helix (bHLH) DNA-binding superfamily protein	395.587	244.622	128.206	245.819	20.8698	12.3056	11.9021	22.439	0.32409	3.59305e-10	PIF-induced	1.61714	0.00308	SD-induced	PIF/SD-induced	no data	0		Nucleus
13431435	AT3G21330	basic helix-loop-helix (bHLH) DNA-binding superfamily protein	130.035	30.569	25.6046	28.1923	7.03363	3.26781	3.52452	0.480654	0.19691	9.05878e-10	PIF-induced	4.25382	1.84427e-10	SD-induced	PIF/SD-induced	no data	0		Nucleus
13385400	AT1G69570	Dof-type zinc finger DNA-binding family protein	144.123	76.4061	53.992	57.3458	10.3142	0.367339	2.60351	0.930405	0.37463	2.69464e-07	PIF-induced	1.88627	6e-05	SD-induced	PIF/SD-induced	no data	0		Nucleus
13516136	AT5G57240	OSBP(oxysterol binding protein)-related protein 4C	248.997	60.3687	150.668	77.0042	11.0372	8.68668	8.4564	0.694876	0.6051	0.00219	PIF-induced	4.1246	1.232e-09	SD-induced	PIF/SD-induced	no data	0		Nucleus
13336087	AT1G05420	ovate family protein 12	81.2291	48.6253	46.8124	44.0349	3.68846	2.52113	0.616348	3.55726	0.5763	0.00299	PIF-induced	1.67051	0.01106	SD-induced	PIF/SD-induced	no data	0		Nucleus
13471812	AT4G21745	PAK-box/P21-Rho-binding family protein	76.7849	33.6407	33.3066	30.14	10.2796	2.73161	2.91356	1.82052	0.43377	0.01222	PIF-induced	2.2825	0.00351	SD-induced	PIF/SD-induced	no data	0		Nucleus
13422234	AT2G46970	phytochrome interacting factor 3-like 1	453.807	54.2167	24.9385	35.8416	17.7837	3.16933	1.26817	3.4842	0.05495	1.55855e-13	PIF-induced	8.37024	3.09418e-14	SD-induced	PIF/SD-induced	no data	0		Nucleus
13457447	AT3G48260	with no lysine (K) kinase 3	174.237	80.2863	53.0644	69.9802	6.52866	1.23063	7.34605	4.8329	0.30455	7.03254e-07	PIF-induced	2.1702	2.59079e-09	SD-induced	PIF/SD-induced	no data	0		Nucleus
13366782	AT1G11735	MIR171B; miRNA	74.4424	44.0772	40.222	55.0832	2.58416	1.58698	2.11903	7.32045	0.54031	0.00755	PIF-induced	1.68891	0.00528	SD-induced	PIF/SD-induced	no data	0		Unknown
13408470	AT2G10606	MIR396A; miRNA	63.1657	30.4717	23.7226	25.7683	3.45287	2.00499	2.66016	2.64717	0.37556	0.0014	PIF-induced	2.07293	0.00161	SD-induced	PIF/SD-induced	no data	0		Unknown
13507915	AT5G38005	other RNA	306.93	155.844	188.1	125.529	14.7238	7.36961	4.72245	18.5089	0.61284	0.00057	PIF-induced	1.96947	1e-05	SD-induced	PIF/SD-induced	no data	0		Unknown
13336299	AT1G05835	PHD finger protein	300.674	134.634	95.7092	133.109	23.2812	5.93999	7.67269	6.51919	0.31832	2.34105e-09	PIF-induced	2.23328	1.4975e-06	SD-induced	PIF/SD-induced	no data	0		Unknown
13384377	AT1G67265	ROTUNDIFOLIA like 21	27.4663	9.28033	9.59223	8.85927	3.15658	0.530896	0.80063	0.917281	0.34924	0.00802	PIF-induced	2.95963	0.00122	SD-induced	PIF/SD-induced	no data	0		Unknown
13538423	AT5G51810	gibberellin 20 oxidase 2	119.259	74.9567	68.4355	72.5349	5.97208	0.217159	4.91736	12.4898	0.57384	0.04315	PIF-induced	1.59104	0.00321	SD-induced	PIF/SD-induced	non-rhytmic	0.994822		Cytoplasm
13366223	AT1G10550	xyloglucan:xyloglucosyl transferase 33	166.727	61.8181	73.3764	58.1559	6.33147	4.8684	8.85675	5.21653	0.4401	0.00026	PIF-induced	2.69705	7.33545e-08	SD-induced	PIF/SD-induced	non-rhytmic	0.994822		Extracellular
13373575	AT1G29195		211.942	106.8	78.9125	111.925	16.0208	7.68982	10.9124	15.9376	0.37233	6e-05	PIF-induced	1.98447	0.00061	SD-induced	PIF/SD-induced	non-rhytmic	0.994822		Unknown
13468507	AT4G14465	AT-hook motif nuclear-localized protein 20	140.678	70.131	67.8293	54.3879	8.1245	4.45972	2.99377	2.87818	0.48216	0.00018	PIF-induced	2.00593	0.0003	SD-induced	PIF/SD-induced	non-rhytmic	0.994822		Unknown
13529743	AT5G23060	calcium sensing receptor	649.138	987.837	1014.48	1051.49	8.61943	39.0125	56.6416	45.2915	1.56281	0.00014	PIF-repressed	0.65713	4.08843e-06	SD-repressed	PIF/SD-repressed	0	0.690259		Chloroplast
13428840	AT3G15850	fatty acid desaturase 5	508.016	857.392	988.795	889.189	25.8381	59.7268	53.0869	26.5802	1.94638	1.48907e-06	PIF-repressed	0.59251	0.00024	SD-repressed	PIF/SD-repressed	0	0.690259	PIF-repressed	Chloroplast
13473709	AT4G26150	cytokinin-responsive gata factor 1	100.983	288.76	217.919	382.493	7.52379	23.677	22.0314	5.81224	2.15798	0.00049	PIF-repressed	0.34971	1.09302e-08	SD-repressed	PIF/SD-repressed	0	0.690259		Nucleus
13355274	AT1G64860	sigma factor A	276.085	493.633	422.406	502.915	2.99623	35.8223	9.04872	26.2718	1.52999	0.00058	PIF-repressed	0.55929	5.3799e-06	SD-repressed	PIF/SD-repressed	0	0.690259		Unknown
13417706	AT2G36630	Sulfite exporter TauE/SafE family protein	103.853	180.908	191.887	232.804	5.2374	4.92808	8.58121	17.8508	1.84768	0.00016	PIF-repressed	0.57406	8e-05	SD-repressed	PIF/SD-repressed	0	0.690259		Unknown
13391467	AT2G04039		493.723	974.746	748.359	908.724	26.7607	27.8659	32.7052	43.5929	1.51574	0.00973	PIF-repressed	0.50652	1.50544e-08	SD-repressed	PIF/SD-repressed	1	0.339454		Chloroplast
13336822	AT1G07010	Calcineurin-like metallo-phosphoesterase superfamily protein	69.1287	145.77	115.052	168.371	2.68747	7.12268	0.194222	10.7241	1.66432	0.0059	PIF-repressed	0.47423	4.45003e-06	SD-repressed	PIF/SD-repressed	1	0.339454		Chloroplast
13485840	AT4G17090	chloroplast beta-amylase	145.516	1202.54	326.228	1402.84	0.731914	44.0704	8.10757	80.9796	2.24187	1.55855e-13	PIF-repressed	0.12101	3.09418e-14	SD-repressed	PIF/SD-repressed	1	0.339454		Chloroplast
13382419	AT1G62750	Translation elongation factor EFG/EF2 protein	2019.42	3888.63	3593.98	3946.92	81.4306	118.052	43.4392	352.224	1.77971	5.70209e-08	PIF-repressed	0.51931	8.05591e-11	SD-repressed	PIF/SD-repressed	1	0.339454		Chloroplast
13436413	AT3G47430	peroxin 11B	137.564	349.197	245.992	383.267	5.50654	17.3722	13.1551	9.96095	1.7882	0.00014	PIF-repressed	0.39394	1.39026e-11	SD-repressed	PIF/SD-repressed	1	0.339454		Unknown
13373761	AT1G29720	Leucine-rich repeat transmembrane protein kinase	28.6904	144.668	77.1053	229.079	0.938989	4.07528	1.57237	27.1668	2.68749	2.92062e-08	PIF-repressed	0.19832	3.09418e-14	SD-repressed	PIF/SD-repressed	2	2.38253e-05		Cell membrane
13452401	AT3G21670	Major facilitator superfamily protein	31.6893	158.117	60.467	170.735	0.480146	3.67782	3.49837	9.92852	1.90812	0.00429	PIF-repressed	0.20042	3.09418e-14	SD-repressed	PIF/SD-repressed	2	2.38253e-05		Cell membrane
13474113	AT4G27030	fatty acid desaturase A	122.363	435.914	293.272	446.777	7.03923	9.91377	4.29337	23.4509	2.39673	7.25192e-09	PIF-repressed	0.2807	3.09418e-14	SD-repressed	PIF/SD-repressed	2	2.38253e-05		Chloroplast
13380899	AT1G58290	Glutamyl-tRNA reductase family protein	724.284	1113.86	1174.77	1153.76	11.4295	12.2374	52.4731	24.9169	1.62198	1e-05	PIF-repressed	0.65025	1.90193e-07	SD-repressed	PIF/SD-repressed	2	2.38253e-05		Chloroplast
13341008	AT1G16720	high chlorophyll fluorescence phenotype 173	1634.5	3718.32	2908.9	3647.13	37.0204	94.2324	30.5277	243.218	1.77969	2.97561e-09	PIF-repressed	0.43958	3.09418e-14	SD-repressed	PIF/SD-repressed	2	2.38253e-05		Chloroplast
13442057	AT3G61080	Protein kinase superfamily protein	115.223	257.016	192.159	288.289	4.48623	16.6395	1.83304	7.88881	1.66772	0.0005	PIF-repressed	0.44831	1.76183e-07	SD-repressed	PIF/SD-repressed	2	2.38253e-05		Chloroplast
13402772	AT2G39470	PsbP-like protein 2	520.631	995.539	806.922	1026.84	19.0987	31.0348	51.4685	38.1526	1.54989	0.00785	PIF-repressed	0.52296	1.71247e-09	SD-repressed	PIF/SD-repressed	2	2.38253e-05		Chloroplast
13375015	AT1G32900	UDP-Glycosyltransferase superfamily protein	117.799	472.177	189.059	433.822	2.88725	12.8103	9.76487	24.4259	1.60493	0.00288	PIF-repressed	0.24948	3.09418e-14	SD-repressed	PIF/SD-repressed	2	2.38253e-05		Chloroplast
13431668	AT3G22060	Receptor-like protein kinase-related family protein	236.338	508.709	374.345	554.24	10.7143	3.09736	21.1537	54.3152	1.58394	0.01261	PIF-repressed	0.46458	2.70541e-10	SD-repressed	PIF/SD-repressed	2	2.38253e-05		Extracellular
13376206	AT1G44000		1455.54	2804.67	2518.46	2876.46	89.1164	125.916	55.4832	101.976	1.73026	2e-05	PIF-repressed	0.51897	9.85094e-08	SD-repressed	PIF/SD-repressed	2	2.38253e-05		Mitochondrion
13460718	AT3G56290		91.1388	311.511	174.611	319.801	14.1949	3.49609	4.14688	12.1747	1.91588	0.04894	PIF-repressed	0.29257	2.13395e-08	SD-repressed	PIF/SD-repressed	2	2.38253e-05		Mitochondrion
13514353	AT5G53200	Homeodomain-like superfamily protein	82.1343	206.615	143.102	237.842	3.63205	17.1008	4.04028	16.264	1.7423	0.00392	PIF-repressed	0.39752	1.21968e-07	SD-repressed	PIF/SD-repressed	2	2.38253e-05		Nucleus
13530156	AT5G24120	sigma factor E	210.591	573.196	357.246	537.36	7.60394	23.3607	18.5554	34.7051	1.6964	8e-05	PIF-repressed	0.3674	3.09418e-14	SD-repressed	PIF/SD-repressed	2	2.38253e-05		Unknown
13465786	AT4G04850	K+ efflux antiporter 3	86.2308	274.508	168.427	290.447	4.94237	11.6798	5.05411	12.0822	1.95321	4e-05	PIF-repressed	0.31413	5.77108e-13	SD-repressed	PIF/SD-repressed	3	1.32901e-07		Cell membrane
13352731	AT1G55910	zinc transporter 11 precursor	75.5825	216.215	128.221	216.865	2.35165	5.56708	10.096	14.1134	1.69644	0.01388	PIF-repressed	0.34957	3.46548e-13	SD-repressed	PIF/SD-repressed	3	1.32901e-07		Cell membrane
13473203	AT4G25050	acyl carrier protein 4	695.98	1211.07	1255.31	1305.71	46.1291	53.9115	15.6143	54.1827	1.80366	5.30051e-06	PIF-repressed	0.57468	5e-05	SD-repressed	PIF/SD-repressed	3	1.32901e-07		Chloroplast
13430599	AT3G19480	D-3-phosphoglycerate dehydrogenase	86.6615	168.265	131.499	178.233	2.24447	13.0622	3.70255	7.86441	1.51739	0.02165	PIF-repressed	0.51503	7e-05	SD-repressed	PIF/SD-repressed	3	1.32901e-07		Chloroplast
13498023	AT5G05580	fatty acid desaturase 8	158.321	495.417	290.788	490.858	10.9316	39.8354	10.0057	11.1574	1.83669	0.0017	PIF-repressed	0.31957	6.62219e-11	SD-repressed	PIF/SD-repressed	3	1.32901e-07		Chloroplast
13532469	AT5G35970	P-loop containing nucleoside triphosphate hydrolases superfamily protein	439.63	1208.26	666.824	1010.58	22.0628	51.0683	36.3939	15.1736	1.51679	0.01365	PIF-repressed	0.36385	3.09418e-14	SD-repressed	PIF/SD-repressed	3	1.32901e-07		Chloroplast
13341178	AT1G17050	solanesyl diphosphate synthase 2	164.871	410.246	304.147	463.571	7.68023	21.0577	8.58392	29.1864	1.84476	0.00019	PIF-repressed	0.40188	2.60901e-10	SD-repressed	PIF/SD-repressed	3	1.32901e-07		Chloroplast
13357481	AT1G70610	transporter associated with antigen processing protein 1	123.224	271.99	208.544	299.327	5.56189	5.04898	11.9789	7.5491	1.6924	0.00839	PIF-repressed	0.45305	3.44586e-09	SD-repressed	PIF/SD-repressed	3	1.32901e-07		Chloroplast
13528418	AT5G19850	alpha/beta-Hydrolases superfamily protein	132.353	344.672	315.423	413.504	3.83796	16.0898	15.4822	14.5073	2.3832	1.84083e-10	PIF-repressed	0.384	2.59758e-13	SD-repressed	PIF/SD-repressed	3	1.32901e-07		Cytoplasm
13368348	AT1G15290	Tetratricopeptide repeat (TPR)-like superfamily protein	580.113	946.728	893.393	1051.57	3.0848	47.6156	19.7995	39.8123	1.54003	5e-05	PIF-repressed	0.61276	3.36145e-06	SD-repressed	PIF/SD-repressed	3	1.32901e-07		Cytoplasm
13478908	AT4G37760	squalene epoxidase 3	340.532	900.017	543.423	884.833	9.69778	26.5943	25.6482	17.4501	1.59581	0.00138	PIF-repressed	0.37836	3.09418e-14	SD-repressed	PIF/SD-repressed	3	1.32901e-07		Extracellular
13465157	AT4G02920		104.827	181.551	169.334	209.172	2.35538	3.72112	8.98671	19.1382	1.61537	0.00436	PIF-repressed	0.5774	1e-05	SD-repressed	PIF/SD-repressed	3	1.32901e-07		Mitochondrion
13336879	AT1G07180	alternative NAD(P)H dehydrogenase 1	57.4217	172.415	105.473	144.703	0.623744	13.3964	5.07884	4.37911	1.83682	0.00166	PIF-repressed	0.33304	1.17355e-11	SD-repressed	PIF/SD-repressed	3	1.32901e-07		Mitochondrion
13537539	AT5G49730	ferric reduction oxidase 6	37.8998	226.944	97.0742	164.81	5.43726	12.5419	4.16035	5.8127	2.56134	0.00227	PIF-repressed	0.167	1.86434e-13	SD-repressed	PIF/SD-repressed	3	1.32901e-07		Nucleus
13454230	AT3G27050		169.741	290.523	258.282	267.545	8.4595	9.4367	14.3267	5.43622	1.52162	0.02598	PIF-repressed	0.58426	4e-05	SD-repressed	PIF/SD-repressed	3	1.32901e-07		Unknown
13540448	AT5G57345		223.386	361.223	376.673	397.715	9.6479	12.4162	22.7181	11.8845	1.6862	0.00128	PIF-repressed	0.61842	0.00045	SD-repressed	PIF/SD-repressed	3	1.32901e-07		Unknown
13535951	AT5G45820	CBL-interacting protein kinase 20	33.861	64.8883	86.6709	66.6129	1.23526	4.92452	8.86513	7.06151	2.55961	6e-05	PIF-repressed	0.52184	0.00652	SD-repressed	PIF/SD-repressed	3	1.32901e-07		Unknown
13398536	AT2G29290	NAD(P)-binding Rossmann-fold superfamily protein	104.26	169.931	170.251	151.593	5.51374	12.6631	2.08638	34.2693	1.63295	0.00624	PIF-repressed	0.61354	0.01682	SD-repressed	PIF/SD-repressed	3	1.32901e-07		Unknown
13380121	AT1G55960	Polyketide cyclase/dehydrase and lipid transport superfamily protein	1307.54	6365.7	2652.38	6479.62	17.7062	155.55	52.6359	148.114	2.02853	1.55855e-13	PIF-repressed	0.2054	3.09418e-14	SD-repressed	PIF/SD-repressed	3	1.32901e-07		Unknown
13512961	AT5G50100	Putative thiol-disulphide oxidoreductase DCC	97.6844	277.534	172.054	245.476	2.44167	28.9308	3.91358	7.78516	1.76133	0.00028	PIF-repressed	0.35197	1.53686e-09	SD-repressed	PIF/SD-repressed	3	1.32901e-07		Unknown
13468599	AT4G14690	Chlorophyll A-B binding family protein	49.3826	94.4958	113.4	109.155	0.689525	2.2617	15.589	1.50603	2.29636	0.0005	PIF-repressed	0.52259	9.32991e-06	SD-repressed	PIF/SD-repressed	4	0.0682205		Chloroplast
13476222	AT4G31870	glutathione peroxidase 7	21.9808	153.556	51.4423	170.196	0.974124	12.7997	4.52608	15.8694	2.34033	0.00355	PIF-repressed	0.14314	3.09418e-14	SD-repressed	PIF/SD-repressed	4	0.0682205		Chloroplast
13493773	AT4G35250	NAD(P)-binding Rossmann-fold superfamily protein	1004.71	1740.3	1631.68	1946.44	37.6059	86.994	86.8336	45.5354	1.62404	0.00023	PIF-repressed	0.57732	2e-05	SD-repressed	PIF/SD-repressed	4	0.0682205		Chloroplast
13414611	AT2G29650	phosphate transporter 4;1	557.824	918.842	899.767	814.195	12.0105	43.593	30.0202	15.3252	1.61299	0.00011	PIF-repressed	0.6071	2.05766e-06	SD-repressed	PIF/SD-repressed	4	0.0682205		Chloroplast
13443363	AT3G01550	phosphoenolpyruvate (pep)/phosphate translocator 2	30.2018	464.689	65.1743	382.658	1.26039	9.71787	7.64503	9.57541	2.15796	0.00924	PIF-repressed	0.06499	3.09418e-14	SD-repressed	PIF/SD-repressed	4	0.0682205		Chloroplast
13490544	AT4G27700	Rhodanese/Cell cycle control phosphatase superfamily protein	232.032	517.944	417.36	539.948	5.52095	2.59873	25.2416	29.3645	1.79871	8e-05	PIF-repressed	0.44799	8.58792e-14	SD-repressed	PIF/SD-repressed	4	0.0682205		Chloroplast
13344694	AT1G26560	beta glucosidase 40	86.4517	398.159	147.111	421.925	5.96402	25.3521	9.13264	42.0515	1.70165	0.02476	PIF-repressed	0.21713	3.09418e-14	SD-repressed	PIF/SD-repressed	4	0.0682205		Extracellular
13339203	AT1G12250	Pentapeptide repeat-containing protein	192.293	382.29	314.292	459.359	4.35	23.8403	22.3665	53.9409	1.63445	0.01611	PIF-repressed	0.503	2.04126e-07	SD-repressed	PIF/SD-repressed	4	0.0682205		Extracellular
13375634	AT1G35290	Thioesterase superfamily protein	27.479	55.6551	59.6593	60.8398	0.489009	8.32581	9.85613	4.36727	2.17108	0.0209	PIF-repressed	0.49374	0.0163	SD-repressed	PIF/SD-repressed	4	0.0682205		Extracellular
13346348	AT1G30520	acyl-activating enzyme 14	259.668	435.067	420.132	514.612	10.2573	31.0302	5.94349	32.6135	1.61796	0.00065	PIF-repressed	0.59685	0.00044	SD-repressed	PIF/SD-repressed	4	0.0682205		Mitochondrion
13387946	AT1G76110	HMG (high mobility group) box protein with ARID/BRIGHT DNA-binding domain	82.4965	263.769	189.738	320.508	3.09143	17.95	17.1989	6.43264	2.29995	2e-05	PIF-repressed	0.31276	1.88487e-12	SD-repressed	PIF/SD-repressed	4	0.0682205		Nucleus
13369517	AT1G18060		442.949	1195.02	664.544	1088.48	6.23539	38.4332	21.3675	35.1406	1.50027	0.00015	PIF-repressed	0.37066	3.09418e-14	SD-repressed	PIF/SD-repressed	4	0.0682205		Unknown
13528428	AT5G19855	Chaperonin-like RbcX protein	838.507	1429.64	1331.05	1536.86	27.1154	65.7193	47.9623	41.8699	1.58741	5e-05	PIF-repressed	0.58652	3e-05	SD-repressed	PIF/SD-repressed	4	0.0682205		Unknown
13501120	AT5G13650	elongation factor family protein	1007.98	1712.61	1659.73	1823.15	22.0172	44.5128	57.6638	80.6076	1.6466	3.23891e-06	PIF-repressed	0.58856	1.01798e-07	SD-repressed	PIF/SD-repressed	5	0.00405445		Cell membrane
13359455	AT1G75460	ATP-dependent protease La (LON) domain protein	43.4665	95.9376	75.8156	114.819	1.45202	5.8598	1.92043	14.633	1.74423	0.00828	PIF-repressed	0.45307	2e-05	SD-repressed	PIF/SD-repressed	5	0.00405445		Chloroplast
13373751	AT1G29700	Metallo-hydrolase/oxidoreductase superfamily protein	121.695	331.842	241.165	410.795	4.08243	22.8835	8.52008	23.2988	1.98172	4.12824e-07	PIF-repressed	0.36672	2.4434e-11	SD-repressed	PIF/SD-repressed	5	0.00405445		Chloroplast
13340024	AT1G14345	NAD(P)-linked oxidoreductase superfamily protein	401.081	968.255	665.105	1021.32	6.44445	60.4456	13.7164	39.6498	1.65828	2e-05	PIF-repressed	0.41423	3.98005e-12	SD-repressed	PIF/SD-repressed	5	0.00405445		Chloroplast
13419907	AT2G41680	NADPH-dependent thioredoxin reductase C	652.051	1321.19	1106.64	1311.23	19.69	70.4101	58.2135	33.2617	1.69716	1e-05	PIF-repressed	0.49353	2.51043e-09	SD-repressed	PIF/SD-repressed	5	0.00405445		Chloroplast
13472187	AT4G22890	PGR5-LIKE A	402.492	818.192	648.646	926.328	13.3838	37.1946	36.0521	41.1558	1.61157	0.00057	PIF-repressed	0.49193	1.51311e-08	SD-repressed	PIF/SD-repressed	5	0.00405445		Chloroplast
13544683	AT5G67370	Protein of unknown function (DUF1230)	242.734	866.717	396.344	813.888	13.4365	53.47	17.5277	58.4066	1.63283	0.00356	PIF-repressed	0.28006	3.09418e-14	SD-repressed	PIF/SD-repressed	5	0.00405445		Chloroplast
13460664	AT3G56160	Sodium Bile acid symporter family	118.222	252.841	177.671	254.937	3.93383	15.6106	2.68522	16.4953	1.50285	0.01855	PIF-repressed	0.46758	8.59211e-08	SD-repressed	PIF/SD-repressed	5	0.00405445		Chloroplast
13389550	AT1G79510	Uncharacterized conserved protein (DUF2358)	104.933	182.876	165.395	200.596	3.2789	7.65236	3.07857	8.61683	1.57619	0.00416	PIF-repressed	0.5738	0.00013	SD-repressed	PIF/SD-repressed	5	0.00405445		Chloroplast
13370818	AT1G21350	Thioredoxin superfamily protein	187.929	328.911	282.964	310.701	2.82261	24.2601	10.1475	15.9528	1.5057	0.00124	PIF-repressed	0.57137	4e-05	SD-repressed	PIF/SD-repressed	5	0.00405445		Extracellular
13417922	AT2G36870	xyloglucan endotransglucosylase/hydrolase 32	51.2807	259.412	95.7787	199.54	3.55104	7.15346	7.72957	8.15867	1.86773	0.02599	PIF-repressed	0.19768	3.09418e-14	SD-repressed	PIF/SD-repressed	5	0.00405445		Extracellular
13353136	AT1G57770	FAD/NAD(P)-binding oxidoreductase family protein	72.0087	209.296	138.522	225.128	4.33393	8.46762	10.4901	15.0301	1.92368	0.00311	PIF-repressed	0.34405	7.71481e-11	SD-repressed	PIF/SD-repressed	5	0.00405445		Mitochondrion
13399630	AT2G32100	ovate family protein 16	140.487	369.626	274.266	359.871	4.9503	1.55983	16.2752	16.928	1.95226	5e-05	PIF-repressed	0.38008	3.09418e-14	SD-repressed	PIF/SD-repressed	5	0.00405445		Nucleus
13435677	AT3G44970	Cytochrome P450 superfamily protein	155.046	1089.62	441.818	940.771	3.63069	77.6112	21.6661	17.0525	2.8496	1.55855e-13	PIF-repressed	0.14229	3.09418e-14	SD-repressed	PIF/SD-repressed	5	0.00405445		Unknown
13490406	AT4G27520	early nodulin-like protein 2	572.879	1171.41	881.129	1153.11	8.5438	17.6378	1.8725	9.5148	1.53807	6.4206e-06	PIF-repressed	0.48905	3.09418e-14	SD-repressed	PIF/SD-repressed	6	0.00430118		Cell membrane
13413512	AT2G26930	4-(cytidine 5'-phospho)-2-C-methyl-D-erithritol kinase	163.171	274.107	272.27	316.151	13.4296	19.3801	14.9638	35.0016	1.66861	0.02172	PIF-repressed	0.59528	0.00395	SD-repressed	PIF/SD-repressed	6	0.00430118		Chloroplast
13346822	AT1G31800	cytochrome P450, family 97, subfamily A, polypeptide 3	631.833	1413.79	1027.46	1283.99	25.9187	103.586	32.4629	35.454	1.62616	4e-05	PIF-repressed	0.44691	1.74363e-09	SD-repressed	PIF/SD-repressed	6	0.00430118		Chloroplast
13367195	AT1G12800	Nucleic acid-binding, OB-fold-like protein	772.015	1481.95	1243.13	1573.26	8.5984	50.239	139.093	79.57	1.61024	0.00769	PIF-repressed	0.52094	1.33537e-09	SD-repressed	PIF/SD-repressed	6	0.00430118		Chloroplast
13474785	AT4G28660	photosystem II reaction center PSB28 protein	65.1321	124.036	102.198	141.216	2.36718	3.46376	0.972619	17.1435	1.56909	0.0366	PIF-repressed	0.5251	3e-05	SD-repressed	PIF/SD-repressed	6	0.00430118		Chloroplast
13350654	AT1G51110	Plastid-lipid associated protein PAP / fibrillin family protein	149.442	378.954	246.919	395.283	6.3714	3.9766	3.92063	42.9959	1.65228	0.00129	PIF-repressed	0.39435	6.38304e-13	SD-repressed	PIF/SD-repressed	6	0.00430118		Chloroplast
13359225	AT1G74730	Protein of unknown function (DUF1118)	485.656	921.331	738.653	909.132	19.9863	32.0654	36.7878	16.1848	1.52094	0.00355	PIF-repressed	0.52712	2.72036e-08	SD-repressed	PIF/SD-repressed	6	0.00430118		Chloroplast
13524375	AT5G10470	kinesin like protein for actin based chloroplast movement 1	188.51	453.687	293.289	496.918	13.8275	13.4733	16.3072	30.5633	1.55583	0.02714	PIF-repressed	0.41551	2.06985e-10	SD-repressed	PIF/SD-repressed	6	0.00430118		Cytoplasm
13464822	AT4G02260	RELA/SPOT homolog 1	93.5978	170.585	145.175	159.295	5.07567	12.6167	5.53972	9.96092	1.55105	0.03365	PIF-repressed	0.54869	0.00123	SD-repressed	PIF/SD-repressed	6	0.00430118		Cytoplasm
13494881	AT4G37800	xyloglucan endotransglucosylase/hydrolase 7	1453.07	2643.64	2510.85	2567.24	102.531	28.4277	95.2285	82.2578	1.72797	0.00018	PIF-repressed	0.54965	1.84617e-06	SD-repressed	PIF/SD-repressed	6	0.00430118		Extracellular
13486628	AT4G18810	NAD(P)-binding Rossmann-fold superfamily protein	195.443	668.243	367.019	792.056	5.16139	20.5595	27.6265	21.6079	1.87789	1e-05	PIF-repressed	0.29247	3.09418e-14	SD-repressed	PIF/SD-repressed	6	0.00430118		Mitochondrion
13373727	AT1G29530		119.858	300.008	193.672	329.003	3.59825	20.7946	7.93347	35.4137	1.61584	0.00311	PIF-repressed	0.39952	1.17482e-09	SD-repressed	PIF/SD-repressed	6	0.00430118		Nucleus
13439861	AT3G55630	DHFS-FPGS homolog D	100.43	253.355	164.824	254.079	6.30491	13.3024	10.7043	19.324	1.64118	0.04064	PIF-repressed	0.3964	2.47849e-08	SD-repressed	PIF/SD-repressed	6	0.00430118		Unknown
13523644	AT5G08650	Small GTP-binding protein	368.896	841.493	596.999	826.527	13.5479	55.6086	18.3741	38.5588	1.61834	8e-05	PIF-repressed	0.43838	5.82122e-10	SD-repressed	PIF/SD-repressed	7	0.0207011		Cell membrane
13531436	AT5G27290		113.093	267.297	186.812	279.338	7.16644	7.56079	13.6316	7.08939	1.65184	0.02608	PIF-repressed	0.4231	2.75548e-09	SD-repressed	PIF/SD-repressed	7	0.0207011		Chloroplast
13532897	AT5G37360		299.78	663.764	457.735	634	6.48781	20.172	21.8965	36.2932	1.52691	0.00116	PIF-repressed	0.45164	2.82249e-13	SD-repressed	PIF/SD-repressed	7	0.0207011		Chloroplast
13507167	AT5G35170	adenylate kinase family protein	180.163	330.768	275.605	335.593	4.12268	9.11288	9.39024	3.32235	1.52975	0.00634	PIF-repressed	0.54468	1.01242e-07	SD-repressed	PIF/SD-repressed	7	0.0207011		Chloroplast
13467928	AT4G12830	alpha/beta-Hydrolases superfamily protein	95.3265	400.59	220.832	399.643	1.28986	24.7036	6.90327	19.9748	2.31658	4.07107e-11	PIF-repressed	0.23797	3.09418e-14	SD-repressed	PIF/SD-repressed	7	0.0207011		Chloroplast
13357617	AT1G70820	phosphoglucomutase, putative / glucose phosphomutase, putative	34.3876	104.083	73.5374	101.591	2.02025	3.28894	4.90167	7.377	2.13849	0.00354	PIF-repressed	0.33039	4.33895e-09	SD-repressed	PIF/SD-repressed	7	0.0207011		Chloroplast
13486540	AT4G18480	P-loop containing nucleoside triphosphate hydrolases superfamily protein	886.593	1567.25	1454.02	1680.23	20.2833	26.1836	91.2869	49.6013	1.64001	8e-05	PIF-repressed	0.5657	1.18792e-08	SD-repressed	PIF/SD-repressed	7	0.0207011		Chloroplast
13347000	AT1G32220	NAD(P)-binding Rossmann-fold superfamily protein	214.375	655.364	359.764	634.21	9.21749	58.0968	5.45554	59.2769	1.6782	0.00023	PIF-repressed	0.32711	7.39882e-13	SD-repressed	PIF/SD-repressed	7	0.0207011		Mitochondrion
13420527	AT2G42770	Peroxisomal membrane 22 kDa (Mpv17/PMP22) family protein	176.194	322.398	276.561	344.91	11.235	22.1582	6.35859	24.5238	1.56964	0.01688	PIF-repressed	0.54651	0.00039	SD-repressed	PIF/SD-repressed	7	0.0207011		Mitochondrion
13378311	AT1G51805	Leucine-rich repeat protein kinase family protein	111.459	253.142	169.687	191.407	3.49462	14.2335	8.29677	3.9841	1.52241	0.01933	PIF-repressed	0.4403	1.25293e-08	SD-repressed	PIF/SD-repressed	7	0.0207011		Unknown
13398594	AT2G29360	NAD(P)-binding Rossmann-fold superfamily protein	63.1819	105.105	107.283	109.424	1.30902	7.61997	5.31978	8.23278	1.698	0.00436	PIF-repressed	0.60113	0.0096	SD-repressed	PIF/SD-repressed	7	0.0207011		Unknown
13451176	AT3G19170	presequence protease 1	349.997	851.763	585.253	849.641	2.4835	35.713	24.0752	16.7142	1.67217	1e-05	PIF-repressed	0.41091	3.09418e-14	SD-repressed	PIF/SD-repressed	7	0.0207011		Unknown
13406739	AT2G01290	ribose-5-phosphate isomerase 2	220.567	495.461	335.321	557.229	13.3912	16.1497	15.1572	17.77	1.52027	0.04804	PIF-repressed	0.44517	1.09302e-08	SD-repressed	PIF/SD-repressed	8	0.994798		Cytoplasm
13529473	AT5G22620	phosphoglycerate/bisphosphoglycerate mutase family protein	158.416	322.228	244.493	294.124	3.13057	15.0746	15.5435	19.7916	1.54336	0.01328	PIF-repressed	0.49163	6.72981e-09	SD-repressed	PIF/SD-repressed	8	0.994798		Mitochondrion
13382429	AT1G62780		269.009	459.56	406.469	547.046	7.02673	19.1572	27.7992	50.6103	1.51099	0.01212	PIF-repressed	0.58536	3.96005e-06	SD-repressed	PIF/SD-repressed	9	0.876388		Chloroplast
13436974	AT3G48420	Haloacid dehalogenase-like hydrolase (HAD) superfamily protein	270.85	840.94	421.126	732.648	6.51081	54.2186	26.2093	31.6882	1.55483	0.00279	PIF-repressed	0.32208	3.09418e-14	SD-repressed	PIF/SD-repressed	9	0.876388		Chloroplast
13428607	AT3G15360	thioredoxin M-type 4	265.988	538.793	418.387	564.858	3.30904	14.0595	10.8324	25.2605	1.57296	0.00033	PIF-repressed	0.49367	3.58312e-12	SD-repressed	PIF/SD-repressed	9	0.876388		Chloroplast
13510989	AT5G45680	FK506-binding protein 13	338.482	646.101	567.058	694.392	9.6722	34.3806	20.8661	26.5251	1.6753	1e-05	PIF-repressed	0.52388	1.31752e-07	SD-repressed	PIF/SD-repressed	10	0.547674		Chloroplast
13352785	AT1G56050	GTP-binding protein-related	47.3398	93.891	85.0144	127.419	1.00836	2.52195	0.844661	13.7666	1.79583	0.00025	PIF-repressed	0.5042	2e-05	SD-repressed	PIF/SD-repressed	10	0.547674		Chloroplast
13447167	AT3G10050	L-O-methylthreonine resistant 1	114.811	222.824	172.494	202.723	2.83213	19.0319	6.70036	5.34383	1.50242	0.01338	PIF-repressed	0.51525	5e-05	SD-repressed	PIF/SD-repressed	10	0.547674		Chloroplast
13424273	AT3G04790	Ribose 5-phosphate isomerase, type A protein	595.884	1209.24	896.202	1285.13	20.446	19.1747	14.726	14.5678	1.50399	0.00118	PIF-repressed	0.49278	1.12215e-13	SD-repressed	PIF/SD-repressed	10	0.547674		Chloroplast
13500341	AT5G11450	Mog1/PsbP/DUF1795-like photosystem II reaction center PsbP family protein	284.173	435.134	460.025	528.119	9.36269	4.97965	11.4076	15.1381	1.61882	0.00015	PIF-repressed	0.65307	5e-05	SD-repressed	PIF/SD-repressed	11	0.840462		Chloroplast
13384981	AT1G68590	Ribosomal protein PSRP-3/Ycf65	1982.27	3303.17	3021.62	3371.99	89.506	204.745	77.7096	149.089	1.52432	0.0047	PIF-repressed	0.60011	0.00074	SD-repressed	PIF/SD-repressed	11	0.840462		Chloroplast
13357321	AT1G70190	Ribosomal protein L7/L12, oligomerisation;Ribosomal protein L7/L12, C-terminal/adaptor protein ClpS-like	2.95329	31.3	30.1539	13.47	0.338087	13.6121	27.9515	10.2614	10.2103	8.24746e-06	PIF-repressed	0.09435	6.1109e-06	SD-repressed	PIF/SD-repressed	14	0.849421		Mitochondrion
13438542	AT3G52380	chloroplast RNA-binding protein 33	336.36	606.804	677.953	816.68	33.7986	56.2874	29.509	44.971	2.01556	0.00012	PIF-repressed	0.55431	0.00395	SD-repressed	PIF/SD-repressed	14	0.849421		Unknown
13378703	AT1G52510	alpha/beta-Hydrolases superfamily protein	894.986	2008.24	1421.32	1999.72	1.95392	36.544	46.4657	114.024	1.58809	2.84125e-06	PIF-repressed	0.44566	3.09418e-14	SD-repressed	PIF/SD-repressed	15	0.941757		Chloroplast
13379843	AT1G55490	chaperonin 60 beta	326.817	535.048	559.968	617.106	4.50728	37.5724	59.664	62.6094	1.7134	0.0017	PIF-repressed	0.61082	7e-05	SD-repressed	PIF/SD-repressed	15	0.941757		Unknown
13519513	AT5G65010	asparagine synthetase 2	444.712	1238.9	670.636	1118.97	20.5046	79.1825	20.3688	72.6254	1.50802	0.00343	PIF-repressed	0.35896	5.94361e-13	SD-repressed	PIF/SD-repressed	18	0.994192		Cytoplasm
13377116	AT1G48650	DEA(D/H)-box RNA helicase family protein	269.902	409.983	427.83	436.644	5.26045	6.15992	32.8487	7.56367	1.58513	0.00924	PIF-repressed	0.65832	2e-05	SD-repressed	PIF/SD-repressed	18	0.994192		Unknown
13510644	AT5G44870	Disease resistance protein (TIR-NBS-LRR class) family	95.0894	171.563	145.822	171.966	1.30298	7.96095	6.17033	7.93481	1.53353	0.00416	PIF-repressed	0.55425	1e-05	SD-repressed	PIF/SD-repressed	19	0.994379		Nucleus
13428993	AT3G16220	Predicted eukaryotic LigT	64.2364	141.199	110.595	138.485	4.70358	8.69056	4.03134	8.98408	1.72169	0.0259	PIF-repressed	0.45493	8e-05	SD-repressed	PIF/SD-repressed	20	0.980552		Cytoplasm
13475067	AT4G29060	elongation factor Ts family protein	412.382	697.073	677.977	748.053	14.583	44.173	34.1478	24.7572	1.64405	0.00017	PIF-repressed	0.59159	3e-05	SD-repressed	PIF/SD-repressed	20	0.980552		Unknown
13463804	AT4G00050	basic helix-loop-helix (bHLH) DNA-binding superfamily protein	239.423	769.256	431.419	723.896	9.42444	26.2374	15.6628	12.9736	1.80191	1e-05	PIF-repressed	0.31124	3.09418e-14	SD-repressed	PIF/SD-repressed	21	0.980984		Nucleus
13449554	AT3G14770	Nodulin MtN3 family protein	350.664	541.315	762.501	726.374	25.3387	8.72485	48.1799	12.0838	2.17445	4.82066e-06	PIF-repressed	0.6478	0.00163	SD-repressed	PIF/SD-repressed	22	0.340571		Cell membrane
13527299	AT5G17230	PHYTOENE SYNTHASE	236.451	527.918	390.798	530.102	11.5047	5.65554	19.3054	8.77869	1.65277	0.00176	PIF-repressed	0.44789	2.01781e-11	SD-repressed	PIF/SD-repressed	22	0.340571		Chloroplast
13527351	AT5G17300	Homeodomain-like superfamily protein	1493.48	2539.65	2580.14	3080.57	66.6289	68.89	29.985	70.3962	1.7276	4.96501e-07	PIF-repressed	0.58807	7.5354e-06	SD-repressed	PIF/SD-repressed	22	0.340571		Nucleus
13429586	AT3G17609	HY5-homolog	104.867	206.671	193.312	194.731	1.08456	8.70423	9.26623	20.7864	1.8434	9.57363e-06	PIF-repressed	0.50741	3.20471e-07	SD-repressed	PIF/SD-repressed	22	0.340571		Nucleus
13399351	AT2G31380	salt tolerance homologue	1043.98	2215.42	1748.3	2423.12	34.7777	67.909	32.0276	51.0768	1.67465	1.2158e-06	PIF-repressed	0.47123	2.15107e-10	SD-repressed	PIF/SD-repressed	22	0.340571		Nucleus
13414988	AT2G30520	Phototropic-responsive NPH3 family protein	513.583	989.133	818.047	1094.61	56.1998	41.5475	18.8885	30.4865	1.59282	0.02682	PIF-repressed	0.51923	0.00018	SD-repressed	PIF/SD-repressed	23	0.142547		Cell membrane
13517189	AT5G59750	DHBP synthase RibB-like alpha/beta domain;GTP cyclohydrolase II	291.341	521.137	511.37	590.953	18.8801	16.8681	38.4158	26.959	1.75523	0.00596	PIF-repressed	0.55905	2e-05	SD-repressed	PIF/SD-repressed	23	0.142547		Chloroplast
13400176	AT2G33250		235.242	411.574	404.323	453.647	13.4373	22.4009	24.2781	21.1805	1.71875	0.00278	PIF-repressed	0.57157	0.00019	SD-repressed	PIF/SD-repressed	23	0.142547		Mitochondrion
13405973	AT2G46830	circadian clock associated 1	1043.26	1665.02	1569.48	1627.6	28.1682	39.6305	74.9139	65.0954	1.5044	0.00083	PIF-repressed	0.62657	2.36727e-06	SD-repressed	PIF/SD-repressed	23	0.142547		Nucleus
13443621	AT3G02380	CONSTANS-like 2	164.891	382.257	280.702	366.325	0.844486	29.3901	27.9476	18.386	1.70235	0.00619	PIF-repressed	0.43136	4.69339e-10	SD-repressed	PIF/SD-repressed	23	0.142547		Nucleus
13355103	AT1G64500	Glutaredoxin family protein	103.225	236.527	183.534	253.778	0.544851	2.72465	9.62333	10.5915	1.778	0.00028	PIF-repressed	0.43642	9.32601e-13	SD-repressed	PIF/SD-repressed	23	0.142547		Nucleus
13510364	AT5G44190	GOLDEN2-like 2	1111.84	1703.11	1896.71	1778.44	25.2125	38.0277	66.485	40.2065	1.70592	1.17747e-06	PIF-repressed	0.65283	4e-05	SD-repressed	PIF/SD-repressed	23	0.142547		Nucleus
13501325	AT5G14060	Aspartate kinase family protein	401.416	748.209	668.814	786.985	3.59674	43.0986	37.0686	29.2128	1.66613	0.00015	PIF-repressed	0.5365	1.36392e-08	SD-repressed	PIF/SD-repressed	no data	0		Chloroplast
13464571	AT4G01883	Polyketide cyclase / dehydrase and lipid transport protein	159.87	630.676	338.132	624.748	11.6762	21.3489	29.6255	40.1773	2.11505	0.00019	PIF-repressed	0.25349	3.09418e-14	SD-repressed	PIF/SD-repressed	no data	0		Chloroplast
13533250	AT5G38430	Ribulose bisphosphate carboxylase (small chain) family protein	1083.24	2409.75	2286.22	2323.19	101.611	285.711	36.0503	161.432	2.11055	3.09146e-06	PIF-repressed	0.44952	4e-05	SD-repressed	PIF/SD-repressed	no data	0		Chloroplast
13349017	AT1G45201	triacylglycerol lipase-like 1	441.55	1860.83	784.596	1745.32	39.1964	18.5744	97.6542	83.2745	1.77691	0.03457	PIF-repressed	0.23729	3.09418e-14	SD-repressed	PIF/SD-repressed	no data	0		Chloroplast
13484085	AT4G13575		49.7239	90.9105	115.3	122.203	1.68755	4.803	19.791	8.81707	2.3188	0.00429	PIF-repressed	0.54696	0.00155	SD-repressed	PIF/SD-repressed	no data	0		Mitochondrion
13399907	AT2G32550	Cell differentiation, Rcd1-like protein	18.2135	116.804	52.9138	121.591	2.17785	8.13958	3.44329	21.7851	2.9052	0.00182	PIF-repressed	0.15593	4.04306e-12	SD-repressed	PIF/SD-repressed	no data	0		Nucleus
13517246	AT5G59920	Cysteine/Histidine-rich C1 domain family protein	182.152	365.683	275.838	374.621	6.70646	23.1638	8.03993	20.3924	1.51433	0.00793	PIF-repressed	0.49812	2.76636e-07	SD-repressed	PIF/SD-repressed	no data	0		Nucleus
13542051	AT5G61270	phytochrome-interacting factor7	29.7551	148.896	63.9207	119.623	1.80398	7.16089	6.47341	11.307	2.14823	0.01418	PIF-repressed	0.19984	3.09418e-14	SD-repressed	PIF/SD-repressed	no data	0		Nucleus
13344259	AT1G24580	RING/U-box superfamily protein	17.4242	69.3326	42.2405	102.423	2.63349	3.61124	1.95781	13.2046	2.42424	0.04582	PIF-repressed	0.25131	4.49087e-06	SD-repressed	PIF/SD-repressed	no data	0		Nucleus
13399052	AT2G30766		16.5487	87.4914	45.4271	162.19	2.16511	9.31097	3.90997	15.3795	2.74505	0.01131	PIF-repressed	0.18915	1.62356e-08	SD-repressed	PIF/SD-repressed	no data	0		Unknown
13544909	ATCG00980		742.788	1424.27	1371.52	1327.03	33.7337	108.139	66.4134	36.5681	1.84644	3e-05	PIF-repressed	0.52152	2e-05	SD-repressed	PIF/SD-repressed	no data	0		Unknown
13545081	ATCG01150		742.788	1424.27	1371.52	1327.03	33.7337	108.139	66.4134	36.5681	1.84644	3e-05	PIF-repressed	0.52152	2e-05	SD-repressed	PIF/SD-repressed	no data	0		Unknown
13489365	AT4G25290	DNA photolyases;DNA photolyases	99.1663	334.546	179.279	358.155	2.33976	5.12723	10.8976	24.2277	1.80786	0.00026	PIF-repressed	0.29642	3.09418e-14	SD-repressed	PIF/SD-repressed	no data	0		Unknown
13470265	AT4G18220	Drug/metabolite transporter superfamily protein	74.1338	256.811	123.838	239.083	4.23835	17.8492	2.24878	12.0794	1.67046	0.00864	PIF-repressed	0.28867	2.11483e-12	SD-repressed	PIF/SD-repressed	no data	0		Unknown
13468171	AT4G13493	MIR850a; miRNA	303.707	501.901	541.657	629.535	7.97692	41.0934	7.89723	50.2611	1.78348	7.25192e-09	PIF-repressed	0.60511	0.00026	SD-repressed	PIF/SD-repressed	no data	0		Unknown
13469805	AT4G17098	other RNA	116.715	299.718	219.135	378.391	8.96424	12.9719	15.8677	10.6612	1.87753	0.00413	PIF-repressed	0.38942	3.677e-08	SD-repressed	PIF/SD-repressed	no data	0		Unknown
13493581	AT4G34830	Pentatricopeptide repeat (PPR) superfamily protein	171.083	279.78	281.496	294.464	0.538476	16.2141	13.6975	12.7319	1.64538	0.00011	PIF-repressed	0.61149	5e-05	SD-repressed	PIF/SD-repressed	non-rhythmic	0.99983		Chloroplast
13363093	AT1G04220	3-ketoacyl-CoA synthase 2	237.709	469.38	135.433	414.571	7.94191	12.4792	16.8846	6.16271	0.56974	0.0228	PIF-induced	0.50643	8.46109e-10	SD-repressed	Ambiguous
13530918	AT5G25610	BURP domain-containing protein	332.581	754.335	211.703	593.542	13.4109	19.1249	20.1284	23.3677	0.63654	0.0361	PIF-induced	0.44089	1.26242e-12	SD-repressed	Ambiguous
13401303	AT2G35860	FASCICLIN-like arabinogalactan protein 16 precursor	168.846	290.633	97.5023	184.955	3.54801	24.2385	7.27798	7.93317	0.57746	0.00944	PIF-induced	0.58096	0.00054	SD-repressed	Ambiguous
13345941	AT1G29660	GDSL-like Lipase/Acylhydrolase superfamily protein	224.707	499.93	102.551	369.463	4.10072	20.7691	15.6586	33.2057	0.45638	0.00173	PIF-induced	0.44948	1.15768e-11	SD-repressed	Ambiguous
13498207	AT5G06090	glycerol-3-phosphate acyltransferase 7	200.708	469.522	92.6982	409.895	15.7289	23.0666	8.21676	18.2477	0.46185	0.00038	PIF-induced	0.42747	1.50915e-08	SD-repressed	Ambiguous
13400127	AT2G32990	glycosyl hydrolase 9B8	91.3832	167.873	39.1514	88.4021	5.25668	8.57442	5.23528	5.39141	0.42843	0.00645	PIF-induced	0.54436	0.00038	SD-repressed	Ambiguous
13479012	AT4G38080	hydroxyproline-rich glycoprotein family protein	405.649	2004.9	233.683	1483.32	21.9957	41.8427	19.9386	76.6066	0.57607	0.02203	PIF-induced	0.20233	3.09418e-14	SD-repressed	Ambiguous
13523885	AT5G09520	hydroxyproline-rich glycoprotein family protein	787.315	3196.32	369.274	2784.87	29.5506	82.2455	40.0669	125.803	0.46903	0.00014	PIF-induced	0.24632	3.09418e-14	SD-repressed	Ambiguous
13523888	AT5G09530	hydroxyproline-rich glycoprotein family protein	210.87	740.646	118.323	598.304	5.18264	50.4955	13.5211	32.2543	0.56112	0.01669	PIF-induced	0.28471	3.09418e-14	SD-repressed	Ambiguous
13465368	AT4G03540	Uncharacterised protein family (UPF0497)	258.231	740.325	165.138	682.094	5.64614	39.9502	4.39722	67.9559	0.6395	0.00198	PIF-induced	0.34881	3.09418e-14	SD-repressed	Ambiguous
13348432	AT1G42430		445.57	258.672	794.182	380.453	18.6164	2.1581	66.0335	23.4704	1.7824	0.00096	PIF-repressed	1.72253	1e-05	SD-induced	Ambiguous
13452477	AT3G21870	cyclin p2;1	299.791	191.262	468.786	267.211	5.53368	9.40089	28.3231	33.5421	1.56371	0.00438	PIF-repressed	1.56744	0.00201	SD-induced	Ambiguous
13347548	AT1G33790	jacalin lectin family protein	122.114	66.8564	200.059	94.0772	3.39539	5.03231	2.50915	12.3245	1.6383	0.00045	PIF-repressed	1.82651	0.00245	SD-induced	Ambiguous
13356587	AT1G68330		56.5256	42.0045	32.8522	42.4867	2.16645	4.76212	1.46311	1.1697	0.58119	0.03345	PIF-induced	1.3457	0.59472		PIF-regulated
13408579	AT2G12462		335.969	433.086	192.187	304.108	12.4812	13.7424	18.3884	2.97812	0.57204	0.00492	PIF-induced	0.77576	0.04696		PIF-regulated
13425265	AT3G06868		115.329	95.5483	53.3132	80.6934	1.68795	2.89094	9.39228	8.83254	0.46227	0.01858	PIF-induced	1.20702	0.53054		PIF-regulated
13449208	AT3G13980		279.597	189.369	106.223	103.145	11.9078	3.63058	3.99989	8.48807	0.37991	1.53805e-09	PIF-induced	1.47646	0.00846		PIF-regulated
13452961	AT3G23740		96.5157	77.2296	51.6143	67.6407	6.11422	6.90317	2.96695	5.59833	0.53478	0.00897	PIF-induced	1.24972	0.77525		PIF-regulated
13471810	AT4G21740		549.656	575.302	315.463	628.747	34.9523	23.316	7.09155	12.1654	0.57393	0.00022	PIF-induced	0.95542	0.99999		PIF-regulated
13490152	AT4G26990		246.233	181.244	156.377	168.385	14.1375	4.47457	8.65853	2.91774	0.63508	0.01439	PIF-induced	1.35857	0.13585		PIF-regulated
13477198	AT4G33740		54.3004	33.9792	25.1427	27.3904	8.15854	0.685181	1.6831	3.45512	0.46303	0.03949	PIF-induced	1.59805	0.15418		PIF-regulated
13489416	AT4G25420	2-oxoglutarate (2OG) and Fe(II)-dependent oxygenase superfamily protein	27.3742	12.6386	7.56776	11.4552	3.21708	1.38745	0.392022	0.755367	0.27646	0.00021	PIF-induced	2.16593	0.07413		PIF-regulated
13361869	AT1G01120	3-ketoacyl-CoA synthase 1	112.907	124.093	37.8807	124.656	1.31263	5.29189	1.44487	7.29015	0.3355	7.84631e-11	PIF-induced	0.90986	0.98006		PIF-regulated
13393330	AT2G16280	3-ketoacyl-CoA synthase 9	646.112	898.309	406.407	843.174	9.87304	36.8049	10.9876	68.5496	0.629	1.66245e-06	PIF-induced	0.71925	0.00298		PIF-regulated
13460298	AT3G55090	ABC-2 type transporter family protein	117.482	161.545	62.9199	155.318	2.07103	6.81294	8.41066	21.3126	0.53557	0.02813	PIF-induced	0.72724	0.02848		PIF-regulated
13499692	AT5G09810	actin 7	1330.96	972.593	877.961	887.003	95.1397	21.2505	47.1163	55.4881	0.65965	0.01738	PIF-induced	1.36846	0.05571		PIF-regulated
13427137	AT3G12110	actin-11	374.632	495.624	212.43	419.001	21.6896	40.9989	17.3033	16.4661	0.56704	0.00415	PIF-induced	0.75588	0.18335		PIF-regulated
13378815	AT1G52750	alpha/beta-Hydrolases superfamily protein	1939.12	1551.4	1017.99	1306.01	149.183	45.2462	96.3597	41.6973	0.52498	0.00079	PIF-induced	1.24992	0.32278		PIF-regulated
13383168	AT1G64670	alpha/beta-Hydrolases superfamily protein	324.255	412.105	127.054	372.143	13.078	14.3478	13.0109	19.6256	0.39183	2.09707e-07	PIF-induced	0.78683	0.08519		PIF-regulated
13480337	AT4G00910	Aluminium activated malate transporter family protein	214.982	134.385	95.7456	65.3274	34.7543	14.6742	10.0046	0.499828	0.44537	0.01002	PIF-induced	1.59975	0.26894		PIF-regulated
13478114	AT4G35720	Arabidopsis protein of unknown function (DUF241)	22.6714	12.4562	10.3811	12.0978	2.00905	0.737494	0.231209	1.58169	0.45789	0.02866	PIF-induced	1.82009	0.13483		PIF-regulated			PIF-induced
13427699	AT3G13520	arabinogalactan protein 12	412.764	332.058	197.951	314.123	15.4552	15.2932	21.5523	19.2587	0.47957	7e-05	PIF-induced	1.24305	0.45725		PIF-regulated
13379771	AT1G55330	arabinogalactan protein 21	1562.27	1199.03	516.387	951.912	41.7141	71.6444	42.9882	33.5847	0.33054	1.55855e-13	PIF-induced	1.30294	0.07		PIF-regulated
13454916	AT3G28860	ATP binding cassette subfamily B19	1285.67	939.642	802.042	834.875	37.6043	31.9314	17.3393	21.2321	0.62383	2e-05	PIF-induced	1.36825	0.00928		PIF-regulated
13544225	AT5G66310	ATP binding microtubule motor family protein	277.558	221.198	184.066	205.337	8.91615	6.64487	14.6012	24.9195	0.66316	0.03626	PIF-induced	1.2548	0.25752		PIF-regulated
13367367	AT1G13210	autoinhibited Ca2+/ATPase II	205.534	138.607	131.891	127.291	6.66168	7.00851	2.53315	2.69768	0.6417	0.00727	PIF-induced	1.48286	0.02032		PIF-regulated
13335698	AT1G04250	AUX/IAA transcriptional regulator family protein	229.508	189.509	128.702	170.735	17.404	9.83935	9.08927	15.2925	0.56077	0.00678	PIF-induced	1.21107	0.79841		PIF-regulated
13405857	AT2G46530	auxin response factor 11	214.446	183.382	120.066	160.791	6.09482	3.76067	3.69609	7.21181	0.55989	3e-05	PIF-induced	1.1694	0.70226		PIF-regulated
13508504	AT5G39860	basic helix-loop-helix (bHLH) DNA-binding family protein	71.1724	44.3898	23.3222	43.6808	7.71586	1.44058	1.48883	6.36867	0.32769	3e-05	PIF-induced	1.60335	0.07992		PIF-regulated
13337862	AT1G09250	basic helix-loop-helix (bHLH) DNA-binding superfamily protein	167.645	129.627	92.2832	126.414	5.97029	9.5212	11.3991	12.6785	0.55047	0.01622	PIF-induced	1.29329	0.45278		PIF-regulated
13420322	AT2G42380	Basic-leucine zipper (bZIP) transcription factor family protein	382.711	350.163	211.606	288.452	7.06833	18.2072	17.0652	3.59326	0.55291	0.00029	PIF-induced	1.09295	0.99999		PIF-regulated
13431920	AT3G22620	Bifunctional inhibitor/lipid-transfer protein/seed storage 2S albumin superfamily protein	1083.93	1228.89	689.807	1315.91	37.952	35.9292	74.907	70.5698	0.63639	0.03771	PIF-induced	0.88204	0.75036		PIF-regulated
13455827	AT3G43720	Bifunctional inhibitor/lipid-transfer protein/seed storage 2S albumin superfamily protein	3678.66	4594.11	2434.47	4142.94	148.153	48.9885	232.276	57.52	0.66178	0.0173	PIF-induced	0.80073	0.40317		PIF-regulated
13374042	AT1G30280	Chaperone DnaJ-domain superfamily protein	50.5619	40.2142	29.3137	31.6375	1.89796	4.30466	0.810155	1.66453	0.57976	0.03046	PIF-induced	1.25732	0.80272		PIF-regulated
13450373	AT3G16920	chitinase-like protein 2	543.313	637.634	360.899	502.024	7.74998	32.6235	30.1923	14.1722	0.66426	0.04653	PIF-induced	0.85208	0.27166		PIF-regulated
13358245	AT1G72230	Cupredoxin superfamily protein	196.919	198.508	128.254	188.994	8.02477	3.43255	6.45153	21.545	0.65131	0.02168	PIF-induced	0.992	0.99999		PIF-regulated
13463951	AT4G00360	cytochrome P450, family 86, subfamily A, polypeptide 2	291.979	362.726	173.982	310.931	9.71228	18.4662	4.59948	8.14569	0.59587	0.00056	PIF-induced	0.80496	0.19994		PIF-regulated
13334424	AT1G01600	cytochrome P450, family 86, subfamily A, polypeptide 4	84.7443	55.8188	28.0845	51.8253	7.3651	3.08217	2.73334	5.33612	0.3314	6e-05	PIF-induced	1.5182	0.13692		PIF-regulated
13524856	AT5G11540	D-arabinono-1,4-lactone oxidase family protein	127.174	103.617	70.2922	82.6805	7.64537	2.98818	5.08702	5.62155	0.55273	0.01423	PIF-induced	1.22734	0.60144		PIF-regulated
13432640	AT3G24020	Disease resistance-responsive (dirigent-like protein) family protein	220.392	175.191	126.642	128.481	0.740399	4.62887	10.7199	10.7432	0.57462	0.0014	PIF-induced	1.25801	0.22955		PIF-regulated
13439644	AT3G55230	Disease resistance-responsive (dirigent-like protein) family protein	384.042	355.62	235.951	235.529	18.174	14.9002	10.5829	23.1504	0.61439	0.00102	PIF-induced	1.07992	0.99999		PIF-regulated
13535475	AT5G44670	Domain of unknown function (DUF23)	89.3606	59.1187	38.2969	44.2955	7.13046	7.49547	5.8418	3.79369	0.42857	0.02344	PIF-induced	1.51155	0.34495		PIF-regulated
13545581	AT3G14210	epithiospecifier modifier 1	263.918	155.232	138.507	203.836	10.1923	39.9521	23.5898	21.8843	0.52481	0.03422	PIF-induced	1.30808	0.17255		PIF-regulated
13366901	AT1G11960	ERD (early-responsive to dehydration stress) family protein	100.151	72.9244	56.325	66.907	8.23523	5.18956	3.49903	6.14576	0.5624	0.03449	PIF-induced	1.37335	0.38172		PIF-regulated
13459897	AT3G54400	Eukaryotic aspartyl protease family protein	2116.88	1466.95	1174.81	1289.48	48.8383	43.1425	113.057	80.9789	0.55497	0.00013	PIF-induced	1.44305	0.00014		PIF-regulated
13522960	AT5G07030	Eukaryotic aspartyl protease family protein	102.991	100.213	58.6751	95.0592	9.64645	3.16647	1.8599	6.37736	0.56971	0.01855	PIF-induced	1.02772	0.99999		PIF-regulated
13419467	AT2G40610	expansin A8	1001.41	676.792	263.645	528.102	11.2114	25.9017	41.9695	28.4208	0.26327	9.85034e-11	PIF-induced	1.47964	0.00043		PIF-regulated
13395165	AT2G20750	expansin B1	442.357	398.024	224.217	312.331	9.05176	6.7447	18.7152	40.2121	0.50687	2e-05	PIF-induced	1.11138	0.96179		PIF-regulated
13366961	AT1G12090	extensin-like protein	246.703	162.576	159.947	140.779	4.75386	16.2518	10.478	2.96202	0.64834	0.0401	PIF-induced	1.51746	0.05818		PIF-regulated
13539844	AT5G55730	FASCICLIN-like arabinogalactan 1	75.3553	56.0268	30.8812	43.5802	3.56023	2.18192	2.63209	5.99546	0.40981	0.00057	PIF-induced	1.34499	0.26894		PIF-regulated
13498385	AT5G06390	FASCICLIN-like arabinogalactan protein 17 precursor	220.28	194.25	127.416	177.429	11.277	2.43468	3.71631	8.376	0.57843	9e-05	PIF-induced	1.134	0.92988		PIF-regulated
13421604	AT2G45470	FASCICLIN-like arabinogalactan protein 8	628.572	607.404	406.423	592.458	31.4079	21.0189	17.1505	24.2818	0.64658	0.01134	PIF-induced	1.03485	0.99999		PIF-regulated
13364187	AT1G06360	Fatty acid desaturase family protein	180.157	133.683	93.8907	140.478	14.9631	12.0337	12.2083	15.4464	0.52116	0.02682	PIF-induced	1.34764	0.49192		PIF-regulated
13359591	AT1G75900	GDSL-like Lipase/Acylhydrolase superfamily protein	54.1257	39.6042	29.181	37.5368	2.20748	2.24191	0.206882	0.290655	0.53913	0.00285	PIF-induced	1.36666	0.35139		PIF-regulated
13429108	AT3G16370	GDSL-like Lipase/Acylhydrolase superfamily protein	2727.95	2766.86	1540.73	2580.87	60.9155	40.3402	138.217	136.639	0.5648	5e-05	PIF-induced	0.98594	0.99999		PIF-regulated
13486663	AT4G18970	GDSL-like Lipase/Acylhydrolase superfamily protein	114.137	84.7086	46.3219	60.3174	12.8062	3.88834	5.30196	3.92878	0.40584	0.00377	PIF-induced	1.34741	0.46612		PIF-regulated
13510981	AT5G45670	GDSL-like Lipase/Acylhydrolase superfamily protein	1164.77	936.674	482.373	853.001	40.3978	26.7181	56.1059	61.3674	0.41413	6.14244e-07	PIF-induced	1.24352	0.13412		PIF-regulated
13383510	AT1G65440	global transcription factor group B1	407.695	278.89	159.557	176.996	49.697	32.2531	27.9565	96.3529	0.39136	0.00392	PIF-induced	1.46185	0.4271		PIF-regulated
13480773	AT4G01950	glycerol-3-phosphate acyltransferase 3	616.66	635.664	256.009	588.285	37.2189	19.2998	25.3011	16.177	0.41515	3.36588e-06	PIF-induced	0.9701	0.99999		PIF-regulated
13475043	AT4G29020	glycine-rich protein	286.171	251.279	149.04	227.036	3.96059	10.6908	6.52941	11.1034	0.52081	8.47927e-07	PIF-induced	1.13886	0.88038		PIF-regulated
13355059	AT1G64390	glycosyl hydrolase 9C2	1254.63	1390.17	480.433	893.779	179.128	73.8945	40.2391	44.3124	0.38293	3e-05	PIF-induced	0.9025	0.99999		PIF-regulated
13406883	AT2G01570	GRAS family transcription factor family protein	217.48	145.402	125.094	147.192	19.3689	6.83062	8.21285	14.4588	0.5752	0.04957	PIF-induced	1.49572	0.08603		PIF-regulated
13528592	AT5G20270	heptahelical transmembrane protein1	815.556	1009.56	443.63	972.3	35.9099	35.7816	24.3081	18.7905	0.54396	2.89555e-06	PIF-induced	0.80783	0.17058		PIF-regulated
13496618	AT5G02560	histone H2A 12	1086.98	795.77	655.17	772.556	62.4361	13.3403	21.762	23.332	0.60274	0.00068	PIF-induced	1.36595	0.02528		PIF-regulated
13462470	AT3G60390	homeobox-leucine zipper protein 3	92.4139	65.3349	54.8619	59.291	5.03078	6.03996	2.61007	3.28619	0.59365	0.02646	PIF-induced	1.41446	0.33193		PIF-regulated
13469953	AT4G17460	Homeobox-leucine zipper protein 4 (HB-4) / HD-ZIP protein	315.69	236.515	208.731	215.804	10.6524	12.2837	0.835749	15.3224	0.66119	0.00428	PIF-induced	1.33476	0.1762		PIF-regulated
13483313	AT4G11820	hydroxymethylglutaryl-CoA synthase / HMG-CoA synthase / 3-hydroxy-3-methylglutaryl coenzyme A synthase	1337.36	1215.36	890.839	1152.86	68.2461	23.2249	71.9803	15.352	0.66612	0.0427	PIF-induced	1.10038	0.807		PIF-regulated
13376292	AT1G44350	IAA-leucine resistant (ILR)-like gene 6	497.922	339.03	287.19	331.941	16.2571	12.7326	20.6928	10.4619	0.57678	0.00011	PIF-induced	1.46867	0.00834		PIF-regulated
13388448	AT1G77200	Integrase-type DNA-binding superfamily protein	238.411	166.91	138.052	128.123	18.0265	5.40347	11.9581	6.44129	0.57905	0.02634	PIF-induced	1.42839	0.09721		PIF-regulated
13441456	AT3G59690	IQ-domain 13	421.735	297.712	260.63	247.347	23.5598	1.5771	11.0973	5.25598	0.61799	0.00919	PIF-induced	1.41659	0.01775		PIF-regulated
13334194	AT1G01110	IQ-domain 18	164.242	106.502	94.2613	99.5737	7.67226	12.4184	6.64454	5.41361	0.57392	0.0079	PIF-induced	1.54215	0.12115		PIF-regulated
13439247	AT3G54200	Late embryogenesis abundant (LEA) hydroxyproline-rich glycoprotein family	101.883	76.7488	61.4067	74.3515	1.87622	7.2743	4.99503	9.22914	0.60272	0.04125	PIF-induced	1.32749	0.41247		PIF-regulated
13449744	AT3G15356	Legume lectin family protein	193.769	180.378	95.6569	160.267	4.32291	7.82248	5.88426	17.0422	0.49367	2.14544e-06	PIF-induced	1.07424	0.99999		PIF-regulated
13486584	AT4G18670	Leucine-rich repeat (LRR) family protein	990.981	737.686	524.955	651.659	61.4038	30.6284	35.27	31.2469	0.52973	0.00043	PIF-induced	1.34337	0.10774		PIF-regulated
13397541	AT2G26730	Leucine-rich repeat protein kinase family protein	213.065	192.33	135.593	199.753	20.2315	4.55164	6.61188	11.3191	0.63639	0.04944	PIF-induced	1.10781	0.99999		PIF-regulated
13502310	AT5G16590	Leucine-rich repeat protein kinase family protein	630.805	538.29	361.583	442.281	27.8243	19.9107	17.4967	34.0944	0.57321	0.00012	PIF-induced	1.17187	0.68835		PIF-regulated
13388733	AT1G77690	like AUX1 3	704.097	607.218	464.855	425.966	15.9255	28.3125	16.3309	22.9893	0.66021	0.00242	PIF-induced	1.15955	0.7217		PIF-regulated
13443548	AT3G02170	longifolia2	996.954	667.634	588.848	555.013	42.734	12.4418	12.7249	46.9167	0.59065	2e-05	PIF-induced	1.49326	0.00079		PIF-regulated
13445203	AT3G05880	Low temperature and salt responsive protein family	560.038	434.91	195.043	359.53	26.428	21.5852	9.08132	5.01114	0.34827	1.55855e-13	PIF-induced	1.28771	0.29662		PIF-regulated
13450102	AT3G16180	Major facilitator superfamily protein	98.9888	68.0002	50.4322	63.2737	3.81618	0.903516	1.9013	1.02964	0.50947	0.00031	PIF-induced	1.45571	0.02309		PIF-regulated
13460646	AT3G56100	meristematic receptor-like kinase	145.374	141.958	72.5805	115.309	18.3981	3.0444	4.45022	9.59859	0.49927	0.01193	PIF-induced	1.02406	0.99999		PIF-regulated
13407287	AT2G02820	myb domain protein 88	345.86	291.621	157.909	200.542	13.4846	30.1663	10.7652	6.06086	0.45657	5.733e-07	PIF-induced	1.18599	0.89665		PIF-regulated
13460793	AT3G56480	myosin heavy chain-related	484.435	412.3	294.717	359.356	28.8902	13.3408	18.705	10.6765	0.60837	0.00285	PIF-induced	1.17496	0.81293		PIF-regulated
13339119	AT1G12110	nitrate transporter 1.1	848.111	1137.54	534.295	729.796	40.3462	36.562	44.582	32.817	0.62998	0.01712	PIF-induced	0.74557	0.0238		PIF-regulated
13435387	AT3G44310	nitrilase 1	534.325	423.865	344.839	416.285	19.4863	23.1824	20.9982	24.0497	0.64537	0.0025	PIF-induced	1.2606	0.38672		PIF-regulated
13450779	AT3G18200	nodulin MtN21 /EamA-like transporter family protein	429.502	333.787	217.845	282.273	25.0467	19.7815	28.982	0.84642	0.5072	0.00492	PIF-induced	1.28675	0.42448		PIF-regulated
13521663	AT5G03760	Nucleotide-diphospho-sugar transferases superfamily protein	207.455	238.5	105.395	181.925	12.7612	5.99278	7.61262	6.14842	0.50804	0.00032	PIF-induced	0.86984	0.68245		PIF-regulated
13367073	AT1G12500	Nucleotide-sugar transporter family protein	165.37	136.802	110.3	149.65	3.49087	4.59572	2.13651	11.8826	0.66699	0.00823	PIF-induced	1.20883	0.56885		PIF-regulated
13452100	AT3G21190	O-fucosyltransferase family protein	273.923	252.005	148.846	196.092	4.97015	18.2315	12.9174	9.50746	0.54338	0.00108	PIF-induced	1.08698	0.99999		PIF-regulated
13465561	AT4G04223	other RNA	100.865	72.1292	44.101	27.7342	12.8019	1.11025	5.72512	7.07748	0.43723	0.03143	PIF-induced	1.39839	0.31471		PIF-regulated
13488719	AT4G23820	Pectin lyase-like superfamily protein	1036.4	720.25	603.819	714.631	34.4769	41.0881	17.6587	28.9606	0.58261	1.86794e-07	PIF-induced	1.43895	0.01926		PIF-regulated
13509467	AT5G42180	Peroxidase superfamily protein	599.461	550.66	398.527	450.013	42.1429	6.72876	13.9909	4.23279	0.66481	0.01588	PIF-induced	1.08862	0.99999		PIF-regulated
13394315	AT2G18790	phytochrome B	364.109	269.596	214.252	285.144	14.1784	11.6522	17.6778	9.24564	0.58843	0.00657	PIF-induced	1.35057	0.08956		PIF-regulated
13338013	AT1G09530	phytochrome interacting factor 3	201.581	146.94	11.1497	13.9267	5.7658	6.61458	1.77573	0.922233	0.05531	1.55855e-13	PIF-induced	1.37187	0.10645		PIF-regulated
13410710	AT2G20180	phytochrome interacting factor 3-like 5	342.865	322.806	109.1	80.6135	21.7094	26.8646	3.72371	10.8403	0.3182	1.55855e-13	PIF-induced	1.06214	0.99999		PIF-regulated
13461900	AT3G59060	phytochrome interacting factor 3-like 6	823.83	916.177	63.6204	87.7159	44.5894	53.9916	15.826	8.59013	0.07723	1.55855e-13	PIF-induced	0.8992	0.8658		PIF-regulated
13415717	AT2G31980	PHYTOCYSTATIN 2	79.3853	85.5183	35.0413	81.6034	1.63479	4.20736	1.74668	1.58625	0.44141	5e-05	PIF-induced	0.92828	0.99999		PIF-regulated
13456126	AT3G44735	PHYTOSULFOKINE 3 PRECURSOR	300.539	220.523	155.822	178.574	9.97666	19.5185	11.9859	8.73195	0.51848	4e-05	PIF-induced	1.36285	0.29324		PIF-regulated
13437355	AT3G49220	Plant invertase/pectin methylesterase inhibitor superfamily	913.387	826.726	439.677	711.655	26.9486	18.2636	7.45822	24.0012	0.48137	5.61077e-13	PIF-induced	1.10482	0.92483		PIF-regulated
13489354	AT4G25280	P-loop containing nucleoside triphosphate hydrolases superfamily protein	312.055	213.586	173.971	175.766	1.73841	5.43004	10.0528	7.99604	0.5575	1.9436e-06	PIF-induced	1.46103	0.00072		PIF-regulated
13536149	AT5G46240	potassium channel in Arabidopsis thaliana 1	344.996	240.125	151.234	200.383	9.74317	14.6646	16.3331	11.2944	0.43836	6.77859e-06	PIF-induced	1.43673	0.05118		PIF-regulated
13384120	AT1G66940	protein kinase-related	71.5978	53.506	36.5298	38.971	2.01868	2.45129	4.29581	1.42982	0.51021	0.03931	PIF-induced	1.33813	0.27556		PIF-regulated
13337901	AT1G09310	Protein of unknown function, DUF538	373.198	415.575	194.319	324.177	11.5726	9.59558	20.0367	2.91044	0.52069	0.00071	PIF-induced	0.89803	0.62314		PIF-regulated
13446161	AT3G07460	Protein of unknown function, DUF538	506.656	358.7	331.823	325.016	11.8911	27.5192	22.8987	32.7756	0.65493	0.00447	PIF-induced	1.41248	0.09052		PIF-regulated
13446167	AT3G07470	Protein of unknown function, DUF538	276.297	194.795	183.883	179.9	7.93243	1.59134	12.7866	19.017	0.66553	0.04333	PIF-induced	1.4184	0.00505		PIF-regulated
13359880	AT1G76620	Protein of unknown function, DUF547	74.9019	66.3772	32.0979	45.9426	9.77035	4.03309	3.43358	3.16394	0.42853	0.02294	PIF-induced	1.12843	0.99999		PIF-regulated
13496699	AT5G02760	Protein phosphatase 2C family protein	533.044	534.31	247.485	437.561	9.29869	38.235	24.2033	12.6086	0.46429	3.87996e-06	PIF-induced	0.99763	0.99999		PIF-regulated
13544117	AT5G66080	Protein phosphatase 2C family protein	96.2211	84.0544	55.7808	67.483	6.97921	1.56368	3.7155	1.64872	0.57972	0.04756	PIF-induced	1.14475	0.95099		PIF-regulated
13420581	AT2G42840	protodermal factor 1	1190	1118.13	483.32	918.613	38.8605	45.0154	44.9342	64.0965	0.40615	1.05479e-08	PIF-induced	1.06427	0.99999		PIF-regulated
13437170	AT3G48790	Pyridoxal phosphate (PLP)-dependent transferases superfamily protein	122.668	83.3185	42.7091	71.793	4.58687	5.13004	4.78698	10.4665	0.34817	8.99959e-06	PIF-induced	1.47228	0.08851		PIF-regulated
13476467	AT4G32350	Regulator of Vps4 activity in the MVB pathway protein	200.296	131.302	90.9174	131.998	16.1794	15.7183	5.73686	9.84527	0.45392	5e-05	PIF-induced	1.52546	0.22329		PIF-regulated
13390362	AT2G01150	RING-H2 finger protein 2B	185.938	157.128	95.344	150.407	13.1117	9.63461	11.2304	19.661	0.51277	0.01055	PIF-induced	1.18336	0.90672		PIF-regulated
13343359	AT1G22330	RNA-binding (RRM/RBD/RNP motifs) family protein	1032.45	868.365	684.851	760.804	25.5294	13.1653	40.5724	55.6587	0.66333	0.00791	PIF-induced	1.18896	0.17		PIF-regulated
13343619	AT1G22910	RNA-binding (RRM/RBD/RNP motifs) family protein	1202	894.964	715.853	798.449	15.7547	24.6179	24.9873	43.9971	0.59555	2.4964e-07	PIF-induced	1.34307	0.00284		PIF-regulated
13460095	AT3G54770	RNA-binding (RRM/RBD/RNP motifs) family protein	670.813	520.433	414.955	472.659	16.7869	19.1297	20.0703	21.3454	0.61859	0.00112	PIF-induced	1.28895	0.08708		PIF-regulated
13373702	AT1G29440	SAUR-like auxin-responsive protein family	98.0006	116.757	47.8723	103.366	6.13086	13.6976	4.78946	15.6976	0.48849	0.00966	PIF-induced	0.83935	0.93226		PIF-regulated
13444288	AT3G03820	SAUR-like auxin-responsive protein family	87.5317	57.9673	36.877	60.2806	6.89108	6.70197	3.40031	3.32087	0.4213	0.00136	PIF-induced	1.51002	0.30301		PIF-regulated
13493575	AT4G34760	SAUR-like auxin-responsive protein family	202.512	181.239	72.2032	166.48	15.9686	5.75674	8.07645	6.47456	0.35654	1e-05	PIF-induced	1.11738	0.99999		PIF-regulated
13527674	AT5G18020	SAUR-like auxin-responsive protein family	25.0241	17.5821	4.17047	11.9924	2.93814	5.29533	1.00688	1.71973	0.16666	0.00297	PIF-induced	1.42328	0.98569		PIF-regulated
13448607	AT3G12920	SBP (S-ribonuclease binding protein) family protein	946.075	674.806	560.694	629.775	33.5987	10.8461	28.0141	34.2568	0.59265	0.00027	PIF-induced	1.402	0.00272		PIF-regulated
13346447	AT1G30690	Sec14p-like phosphatidylinositol transfer family protein	119.258	87.5973	73.756	77.6208	1.02647	3.12706	1.42746	7.27041	0.61846	0.00104	PIF-induced	1.36144	0.10083		PIF-regulated
13529672	AT5G22860	Serine carboxypeptidase S28 family protein	126.744	123.619	64.3645	89.9171	6.02833	1.31661	9.80948	3.20511	0.50783	0.04011	PIF-induced	1.02528	0.99999		PIF-regulated
13396195	AT2G23010	serine carboxypeptidase-like 9	91.3468	116.148	45.5926	77.8894	6.28924	10.5059	4.5147	6.85472	0.49912	0.02205	PIF-induced	0.78647	0.68004		PIF-regulated
13477641	AT4G34650	squalene synthase 2	132.321	188.682	75.5598	162.124	6.11441	9.35709	2.27326	10.1524	0.57103	0.00081	PIF-induced	0.70129	0.03361		PIF-regulated
13336964	AT1G07420	sterol 4-alpha-methyl-oxidase 2-1	257.955	201.107	136.778	183.325	16.7106	13.7281	14.6318	13.4676	0.53024	0.00924	PIF-induced	1.28268	0.5571		PIF-regulated
13334554	AT1G01900	subtilase family protein	74.9379	96.7484	45.8537	79.4002	1.93478	5.45891	2.4108	2.97692	0.61189	0.03936	PIF-induced	0.77456	0.35451		PIF-regulated
13406244	AT2G47440	Tetratricopeptide repeat (TPR)-like superfamily protein	933.878	684.957	426.952	608.635	42.8872	11.3581	24.9146	6.11046	0.45718	9.76458e-08	PIF-induced	1.36341	0.02489		PIF-regulated
13402216	AT2G38120	Transmembrane amino acid transporter family protein	5386.4	3618.83	3291.51	3024.6	58.1718	142.757	62.7047	83.3928	0.61108	9.76458e-08	PIF-induced	1.48844	1.00956e-06		PIF-regulated
13414577	AT2G29550	tubulin beta-7 chain	82.6327	80.5502	45.3041	67.8878	4.31033	4.1144	1.98126	6.79276	0.54826	0.00702	PIF-induced	1.02585	0.99999		PIF-regulated
13481843	AT4G05050	ubiquitin 11	711.066	708.905	407.803	558.686	58.6426	51.1179	34.8635	39.056	0.57351	0.01123	PIF-induced	1.00305	0.99999		PIF-regulated
13399762	AT2G32300	uclacyanin 1	932.577	787.576	589.64	580.494	31.9936	14.8808	32.2535	23.1661	0.63227	0.00124	PIF-induced	1.18411	0.35976		PIF-regulated
13419999	AT2G41740	villin 2	757.857	528.975	477.013	511.913	24.5875	14.5193	14.8582	13.8666	0.62942	3e-05	PIF-induced	1.43269	0.00369		PIF-regulated
13387722	AT1G75500	Walls Are Thin 1	2921.5	2739.4	1703.89	2132.74	107.063	62.9813	15.3472	166.141	0.58322	1.61193e-07	PIF-induced	1.06647	0.91952		PIF-regulated
13407972	AT2G05310		261.467	348.301	420.832	347.097	26.7723	54.7757	5.21788	21.2981	1.6095	0.03229	PIF-repressed	0.75069	0.60254		PIF-regulated
13393642	AT2G17240		205.579	268.86	347.928	311.264	14.2339	10.3884	15.4808	14.1479	1.69243	0.00772	PIF-repressed	0.76463	0.18919		PIF-regulated
13403955	AT2G41990		68.5059	52.787	125.467	64.365	4.69695	2.25937	2.73487	3.03956	1.83148	0.00636	PIF-repressed	1.29778	0.52354		PIF-regulated
13440058	AT3G56010		88.8038	159.391	151.445	126.708	7.5062	35.6174	4.15285	1.96456	1.70539	0.01696	PIF-repressed	0.55714	0.14123		PIF-regulated
13441118	AT3G59068		311.989	348.47	569.949	521.648	17.7573	39.1574	50.9417	23.4885	1.82682	0.00322	PIF-repressed	0.89531	0.99999		PIF-regulated
13485425	AT4G16410		293.801	436.746	475.101	470.658	13.9282	13.4142	23.1998	10.6156	1.61708	0.00183	PIF-repressed	0.6727	0.00267		PIF-regulated
13505347	AT5G24460		84.1557	92.4592	133.765	100.29	2.81272	7.99645	7.11122	7.38877	1.58949	0.03588	PIF-repressed	0.91019	0.99999		PIF-regulated
13510502	AT5G44572		105.094	97.4625	233.099	158.701	6.45208	2.80629	13.8117	11.1793	2.21801	2e-05	PIF-repressed	1.0783	0.99999		PIF-regulated
13544976	ATCG00320		623.816	711.251	1187.67	1104.2	26.8995	44.8803	118.828	93.9671	1.90389	0.00025	PIF-repressed	0.87707	0.73397		PIF-regulated
13545047	ATCG00850		155.503	220.374	241.662	231.606	8.44073	20.4678	2.12884	24.2989	1.55406	0.01588	PIF-repressed	0.70563	0.13266		PIF-regulated
13544894	ATCG00910		5000.71	6308.47	7535.42	6029.38	176.446	357.027	441.28	147.76	1.50687	0.01007	PIF-repressed	0.7927	0.47366		PIF-regulated
13545096	ATCG01220		5000.71	6308.47	7535.42	6029.38	176.446	357.027	441.28	147.76	1.50687	0.01007	PIF-repressed	0.7927	0.47366		PIF-regulated
13544930	ATCG01290		155.503	220.374	241.662	231.606	8.44073	20.4678	2.12884	24.2989	1.55406	0.01588	PIF-repressed	0.70563	0.13266		PIF-regulated
13493432	AT4G34350	4-hydroxy-3-methylbut-2-enyl diphosphate reductase	721.947	886.486	1100.39	957.697	38.0621	32.1175	41.1231	26.6519	1.52419	0.00284	PIF-repressed	0.81439	0.26951		PIF-regulated
13538982	AT5G53210	basic helix-loop-helix (bHLH) DNA-binding superfamily protein	148.044	209.51	250.655	229.174	5.40599	9.16675	20.1912	16.5376	1.69311	0.00244	PIF-repressed	0.70662	0.02572		PIF-regulated
13503924	AT5G20230	blue-copper-binding protein	162.125	89.0293	644.751	88.989	23.9239	6.60682	141.877	8.2099	3.97689	0.00018	PIF-repressed	1.82102	0.05184		PIF-regulated
13418464	AT2G38170	cation exchanger 1	440.049	429.034	743.588	481.866	21.2123	0.523326	62.5042	9.7717	1.68979	0.00469	PIF-repressed	1.02567	0.99999		PIF-regulated
13459474	AT3G53460	chloroplast RNA-binding protein 29	151.954	158.628	265.222	202.692	5.45037	13.4872	29.4756	15.4368	1.7454	0.01721	PIF-repressed	0.95793	0.99999		PIF-regulated
13433627	AT3G26710	cofactor assembly of complex C	42.1252	56.9407	72.6083	67.3435	0.206388	2.98061	6.60085	2.9618	1.72363	0.0366	PIF-repressed	0.73981	0.30625		PIF-regulated
13531216	AT5G26742	DEAD box RNA helicase (RH3)	395.353	478.545	725.417	532.349	29.8718	34.4445	62.4361	26.7846	1.83486	0.00361	PIF-repressed	0.82616	0.55526		PIF-regulated
13485693	AT4G16860	Disease resistance protein (TIR-NBS-LRR class) family	54.1711	108.568	136.343	60.5023	5.94285	25.1884	0.707118	7.28572	2.51689	4e-05	PIF-repressed	0.49896	0.11545		PIF-regulated
13485745	AT4G16950	Disease resistance protein (TIR-NBS-LRR class) family	52.1545	90.1853	99.0192	55.1063	4.6008	6.51228	6.38444	2.11439	1.89857	0.03421	PIF-repressed	0.5783	0.05054		PIF-regulated
13446529	AT3G08740	elongation factor P (EF-P) family protein	220.216	206.322	340.379	279.132	7.21862	5.8979	32.9662	4.35247	1.54566	0.04165	PIF-repressed	1.06734	0.99999		PIF-regulated
13399859	AT2G32440	ent-kaurenoic acid hydroxylase 2	233.752	214.011	354.262	251.724	11.0106	1.76511	8.49039	14.5275	1.51555	0.01338	PIF-repressed	1.09224	0.99999		PIF-regulated
13441120	AT3G59080	Eukaryotic aspartyl protease family protein	178.972	157.127	408.097	286.052	7.59362	1.58899	17.6422	12.5799	2.28022	1.2263e-07	PIF-repressed	1.13903	0.9137		PIF-regulated
13419757	AT2G41250	Haloacid dehalogenase-like hydrolase (HAD) superfamily protein	255.77	312.589	406.089	353.338	20.3917	12.1739	4.18705	4.84148	1.58771	0.01776	PIF-repressed	0.81823	0.47089		PIF-regulated
13487754	AT4G21870	HSP20-like chaperones superfamily protein	185.854	208.075	325.881	260.558	10.3491	3.64969	17.3452	37.395	1.75343	0.00101	PIF-repressed	0.8932	0.84589		PIF-regulated
13393072	AT2G15050	lipid transfer protein	779.323	910.633	1256.94	894.026	33.425	39.0758	9.86706	64.2337	1.61286	5e-05	PIF-repressed	0.8558	0.4539		PIF-regulated
13501351	AT5G14120	Major facilitator superfamily protein	2003.82	2065.81	3091.55	2381.51	130.399	50.721	129.963	65.7887	1.54283	0.01116	PIF-repressed	0.96999	0.99999		PIF-regulated
13397326	AT2G26211	MIR825a; miRNA	166.528	231.885	271.464	304.963	7.83735	16.6262	8.54625	37.9992	1.63014	0.0008	PIF-repressed	0.71815	0.09548		PIF-regulated
13531483	AT5G27390	Mog1/PsbP/DUF1795-like photosystem II reaction center PsbP family protein	165.784	242.657	273.2	251.204	11.6692	8.22231	9.19734	6.02773	1.64793	0.0209	PIF-repressed	0.6832	0.03011		PIF-regulated
13504557	AT5G22640	MORN (Membrane Occupation and Recognition Nexus) repeat-containing protein	899.733	852.039	1351.91	870.863	10.4436	46.9844	73.1723	61.6158	1.50257	0.00085	PIF-repressed	1.05598	0.99999		PIF-regulated
13458327	AT3G50560	NAD(P)-binding Rossmann-fold superfamily protein	139.323	190.711	245.744	246.574	0.8288	4.80216	15.3451	24.0417	1.76384	0.00023	PIF-repressed	0.73055	0.00848		PIF-regulated
13455227	AT3G29644	other RNA	61.7862	41.9567	99.082	65.8831	2.28801	1.49185	4.3563	8.16329	1.60363	0.03007	PIF-repressed	1.47262	0.08928		PIF-regulated
13528663	AT5G20380	phosphate transporter 4;5	280.057	304.557	448.248	347.654	16.8733	6.47091	25.0177	15.7945	1.60056	0.01001	PIF-repressed	0.91955	0.96408		PIF-regulated
13407558	AT2G03660	pre-tRNA	524.262	561.719	1094.58	773.666	28.1784	151.558	75.759	46.1874	2.08785	1.30483e-06	PIF-repressed	0.93332	0.99999		PIF-regulated
13523801	AT5G09345	pre-tRNA	632.865	545.266	1092.52	855.068	73.6434	97.0645	44.4207	79.8452	1.7263	0.00907	PIF-repressed	1.16065	0.99999		PIF-regulated
13452690	AT3G22750	Protein kinase superfamily protein	137.223	111.329	240.011	174.178	11.6083	0.937155	10.0197	10.9445	1.74906	0.01578	PIF-repressed	1.23259	0.63307		PIF-regulated
13376500	AT1G45230	Protein of unknown function (DUF3223)	119.138	141.048	186.4	163.523	4.33677	14.8893	5.05415	12.0423	1.56458	0.00476	PIF-repressed	0.84466	0.86964		PIF-regulated
13434273	AT3G28290	Protein of unknown function (DUF677)	33.8271	37.61	68.0566	42.3554	3.13748	1.02286	5.28702	5.62533	2.0119	0.04389	PIF-repressed	0.89942	0.99999		PIF-regulated
13434279	AT3G28300	Protein of unknown function (DUF677)	33.8271	37.61	68.0566	42.3554	3.13748	1.02286	5.28702	5.62533	2.0119	0.04389	PIF-repressed	0.89942	0.99999		PIF-regulated
13434775	AT3G30720	qua-quine starch	23.7876	23.0029	786.134	582.614	2.11635	3.32173	58.0741	71.0907	33.0481	1.55855e-13	PIF-repressed	1.03411	0.99999		PIF-regulated
13486595	AT4G18740	Rho termination factor	55.251	96.8899	158.779	96.1677	5.87138	21.0836	10.6591	14.4602	2.87377	1e-05	PIF-repressed	0.57025	0.28263		PIF-regulated
13425877	AT3G08920	Rhodanese/Cell cycle control phosphatase superfamily protein	138.277	164.762	223.165	193.945	4.64638	3.73537	18.1814	12.2832	1.6139	0.02575	PIF-repressed	0.83925	0.51338		PIF-regulated
13339948	AT1G14205	Ribosomal L18p/L5e family protein	14.4857	28.0376	36.2588	31.1534	0.5356	4.03661	4.19793	6.97835	2.50307	0.00957	PIF-repressed	0.51665	0.11001		PIF-regulated
13344876	AT1G26910	Ribosomal protein L16p/L10e family protein	68.1731	79.2964	118.364	80.3658	6.30911	20.6642	2.99217	1.67577	1.73622	0.03859	PIF-repressed	0.85972	0.99999		PIF-regulated
13359414	AT1G75350	Ribosomal protein L31	300.862	426.855	464.489	440.788	10.7874	30.5239	23.3609	37.7731	1.54386	0.00148	PIF-repressed	0.70483	0.01605		PIF-regulated
13357877	AT1G71500	Rieske (2Fe-2S) domain-containing protein	1199.4	1505.41	1822.93	1798.8	28.5929	103.453	64.075	28.5652	1.51987	0.00011	PIF-repressed	0.79673	0.32928		PIF-regulated
13391508	AT2G04270	RNAse E/G-like	91.3066	100.945	183.39	158.473	4.332	26.7709	16.5196	11.9984	2.00851	0.00106	PIF-repressed	0.90451	0.99999		PIF-regulated
13382018	AT1G61580	R-protein L3 B	39.8696	93.0566	107.779	98.6955	10.2289	16.7167	5.24543	33.7224	2.70328	0.03876	PIF-repressed	0.42844	0.16583		PIF-regulated
13376019	AT1G42560	Seven transmembrane MLO family protein	21.1975	40.0009	54.8687	63.1826	2.38208	5.30445	8.66257	1.97558	2.58845	0.02945	PIF-repressed	0.52993	0.19434		PIF-regulated
13436367	AT3G47347	snoRNA	116.548	127.014	176.383	137.455	1.80319	6.85445	4.47342	6.56078	1.5134	0.00195	PIF-repressed	0.91759	0.99999		PIF-regulated
13357574	AT1G70700	TIFY domain/Divergent CCT motif family protein	377.297	472.385	601.287	601.562	24.3761	7.13908	4.91035	11.4772	1.59367	0.003	PIF-repressed	0.79871	0.18907		PIF-regulated
13419904	AT2G41630	transcription factor IIB	371.83	255.604	560.775	360.853	19.2865	51.6898	29.66	25.3344	1.50815	0.00795	PIF-repressed	1.45471	0.50029		PIF-regulated
13538174	AT5G51110	Transcriptional coactivator/pterin dehydratase	302.774	367.166	495.059	454.482	19.5068	5.93677	25.255	31.7739	1.63508	0.00678	PIF-repressed	0.82462	0.30912		PIF-regulated
13396534	AT2G24060	Translation initiation factor 3 protein	211.282	247.113	349.681	276.001	15.5972	11.7675	19.9934	4.61872	1.65504	0.00561	PIF-repressed	0.855	0.68382		PIF-regulated
13458820	AT3G51820	UbiA prenyltransferase family protein	666.709	964.808	1079.06	1108.7	30.2663	29.9995	77.0174	29.5213	1.61848	0.0026	PIF-repressed	0.69103	0.00228		PIF-regulated
13340783	AT1G16320	Uncharacterized conserved protein (DUF2358)	166.436	197.433	254.506	234.225	5.40571	3.13528	20.3191	6.76718	1.52915	0.0414	PIF-repressed	0.843	0.39584		PIF-regulated
13428373	AT3G14930	Uroporphyrinogen decarboxylase	521.397	743.32	818.445	911.755	21.2222	2.91844	53.4747	43.6472	1.56972	0.0037	PIF-repressed	0.70144	0.00047		PIF-regulated
13362633	AT1G03055		22.4508	66.3751	30.8046	59.6176	1.49093	2.09393	2.71701	0.995159	1.37209	0.99998		0.33824	8.54633e-07	SD-repressed	SD-regulated
13336125	AT1G05562		131.5	226.172	191.742	284.12	5.40944	11.4468	13.3815	19.3553	1.45811	0.10363		0.58142	0.00017	SD-repressed	SD-regulated
13336387	AT1G06002		57.9624	96.0391	54.3152	92.1368	2.55983	4.55643	4.72186	6.72655	0.93708	0.99998		0.60353	0.01317	SD-repressed	SD-regulated
13340335	AT1G15260		800.759	1319.47	853.767	1357.15	43.7656	24.6064	74.1569	38.5993	1.0662	0.99998		0.60688	5.45057e-06	SD-repressed	SD-regulated
13340676	AT1G16080		312.703	655.648	446.307	784.133	14.7415	28.23	25.1778	27.0776	1.42725	0.06814		0.47694	7.95625e-09	SD-repressed	SD-regulated
13341359	AT1G17360		175.08	281.958	209.294	302.097	19.0467	21.623	16.6527	47.6992	1.19542	0.99998		0.62095	0.02857	SD-repressed	SD-regulated
13369934	AT1G19140		84.6811	161.621	126.292	159.994	4.77275	9.449	3.88863	5.12351	1.49139	0.18478		0.52395	0.00042	SD-repressed	SD-regulated
13370886	AT1G21500		1916.26	3512.8	2560.6	3468.59	133.76	39.655	143.219	143.915	1.33625	0.52466		0.54551	1.28835e-06	SD-repressed	SD-regulated
13343427	AT1G22630		115.045	188.05	169.073	192.428	3.95952	10.5967	0.790865	3.87131	1.46962	0.03245		0.61178	0.00239	SD-repressed	SD-regulated
13343487	AT1G22750		100.756	205.326	155.314	186.444	8.96249	9.84129	7.68683	13.4623	1.54148	0.21475		0.49071	0.00017	SD-repressed	SD-regulated
13373186	AT1G28140		78.5968	124.221	104.622	118.594	5.54775	3.32903	2.32024	3.70354	1.33113	0.76619		0.63272	0.02206	SD-repressed	SD-regulated
13373323	AT1G28400		49.4114	109.108	47.3266	81.3269	3.54792	3.7345	2.29612	6.74624	0.95781	0.99998		0.45287	4e-05	SD-repressed	SD-regulated
13345669	AT1G28815		36.2324	80.8256	32.1614	61.0123	5.3703	7.90539	5.02103	1.81884	0.88764	0.99998		0.44828	0.01919	SD-repressed	SD-regulated
13374910	AT1G32520		22.3495	56.3034	35.8366	55.0702	0.602961	2.31896	2.04437	3.01803	1.60347	0.34894		0.39695	3.72857e-06	SD-repressed	SD-regulated
13377662	AT1G50020		803.051	1564.22	1166.27	1487.12	53.2628	48.0576	27.406	75.1226	1.4523	0.01731		0.51339	1.78657e-06	SD-repressed	SD-regulated
13350511	AT1G50732		283.171	474.829	338.988	482.675	12.6355	28.9429	27.3594	31.0445	1.19711	0.99998		0.59636	0.00017	SD-repressed	SD-regulated
13378599	AT1G52220		168.804	260.506	252.799	271.188	5.11275	4.83823	13.5432	10.6977	1.49759	0.01721		0.64798	0.00022	SD-repressed	SD-regulated
13380376	AT1G56320		33.1671	101.194	27.767	60.4313	2.28421	4.05825	3.1281	5.4125	0.83719	0.99998		0.32776	5.12339e-08	SD-repressed	SD-regulated
13382220	AT1G62250		73.1074	203.238	96.003	202.992	2.90142	12.8774	4.78792	16.2166	1.31318	0.72722		0.35971	5.73479e-10	SD-repressed	SD-regulated
13355048	AT1G64370		227.623	378.679	262.243	257.757	6.74848	16.0169	13.9278	21.8581	1.15209	0.99998		0.6011	2e-05	SD-repressed	SD-regulated
13355531	AT1G65490		4.28593	20.5579	5.43807	19.901	0.406501	2.21306	0.191608	1.54986	1.26882	0.99998		0.20848	0.00011	SD-repressed	SD-regulated
13356558	AT1G68238		31.9314	70.6223	50.9963	68.1715	3.80742	6.25356	5.71818	2.32945	1.59706	0.82088		0.45214	0.01212	SD-repressed	SD-regulated
13356820	AT1G68935		242.528	405.813	326.932	425.638	16.6732	34.1531	7.4365	27.4068	1.34802	0.34387		0.59763	0.00448	SD-repressed	SD-regulated
13386428	AT1G72500		104.276	176.402	100.493	162.074	9.14608	4.70327	3.74052	5.50041	0.96372	0.99998		0.59113	0.00299	SD-repressed	SD-regulated
13388913	AT1G78290		122.23	189.547	175.06	199.392	12.3375	7.52641	15.3755	1.81796	1.43221	0.76398		0.64486	0.04711	SD-repressed	SD-regulated
13389270	AT1G78995		52.8959	105.409	75.2679	122.924	1.92248	7.29155	6.23123	16.5335	1.42294	0.6017		0.50181	0.00024	SD-repressed	SD-regulated
13407502	AT2G03420		206.823	315.682	257.01	334.796	12.2247	15.8343	9.02843	22.521	1.24266	0.80389		0.65516	0.00897	SD-repressed	SD-regulated
13391697	AT2G04790		99.0952	163.285	129.583	167.707	6.09576	13.252	4.39851	14.851	1.30766	0.84276		0.60688	0.0206	SD-repressed	SD-regulated
13408967	AT2G15020		15.16	224.056	30.5189	221.152	1.36936	5.22325	3.36345	18.6289	2.01312	0.28112		0.06766	3.09418e-14	SD-repressed	SD-regulated
13409748	AT2G17695		33.6665	57.4612	38.7038	61.3767	1.35584	2.67118	1.16276	3.55505	1.14963	0.99998		0.5859	0.02659	SD-repressed	SD-regulated
13411954	AT2G23390		573.049	914.086	744.442	810.772	7.16172	76.2874	40.5936	29.9679	1.29909	0.10059		0.62691	0.00022	SD-repressed	SD-regulated
13397024	AT2G25510		20.7778	138.926	29.622	134.463	1.65711	5.50008	1.86738	9.01616	1.42565	0.99998		0.14956	3.09418e-14	SD-repressed	SD-regulated
13397841	AT2G27402		158.625	356.632	146.729	289.721	4.72651	19.5303	25.8696	14.0048	0.92501	0.99998		0.44479	3.40062e-10	SD-repressed	SD-regulated
13400987	AT2G35260		971.027	1506	1406.13	1624.39	34.377	11.3948	14.9532	47.1057	1.44808	0.00222		0.64477	8.6592e-06	SD-repressed	SD-regulated
13545729	AT2G35850		65.9199	89.3821	59.0001	115.489	3.38018	42.6521	4.25388	6.63828	0.89503	0.99998		0.51738	0.00013	SD-repressed	SD-regulated
13401407	AT2G36145		52.3026	166.365	73.3273	169.633	3.24969	5.42758	2.14119	6.35896	1.40198	0.55274		0.31439	1.97936e-11	SD-repressed	SD-regulated
13417937	AT2G36885		525.861	1402.9	698.752	1175.98	22.6546	88.4751	32.4196	40.9389	1.32878	0.11953		0.37484	5.84455e-14	SD-repressed	SD-regulated
13417946	AT2G36895		2757.32	4927.09	3620.63	4613.92	24.5122	191.013	111.789	218.609	1.3131	0.15261		0.55962	4.13293e-08	SD-repressed	SD-regulated
13402512	AT2G38780		50.0848	88.2749	70.6768	81.3934	4.20551	5.55507	4.24477	3.99668	1.41114	0.7989		0.56737	0.02867	SD-repressed	SD-regulated
13419705	AT2G41120		71.6876	230.096	118.109	217.551	7.91641	4.68837	11.6904	34.3617	1.64755	0.33689		0.31155	1.70857e-09	SD-repressed	SD-regulated
13404296	AT2G42975		53.8084	84.6614	81.0013	83.8106	4.18095	0.397048	4.22903	11.9617	1.50537	0.45701		0.63557	0.04249	SD-repressed	SD-regulated
13405894	AT2G46630		274.681	422.49	321.291	398.41	3.98583	17.5313	13.5191	35.7005	1.16969	0.99998		0.65015	6e-05	SD-repressed	SD-regulated
13443014	AT3G01060		264.346	433.652	393.605	371.53	4.56519	13.1798	33.3456	27.2856	1.48898	0.03413		0.60958	1.04177e-06	SD-repressed	SD-regulated
13423027	AT3G01810		207.327	348.933	252.518	330.632	17.2296	9.0512	6.784	15.3528	1.21797	0.98906		0.59417	0.00035	SD-repressed	SD-regulated
13444066	AT3G03341		27.7398	62.201	23.2488	57.1918	0.805503	3.34901	1.60621	0.584172	0.8381	0.99998		0.44597	8e-05	SD-repressed	SD-regulated
13426086	AT3G09450		51.3456	289.589	76.0962	293.376	4.07296	19.0179	5.10391	5.92336	1.48204	0.60548		0.17731	3.09418e-14	SD-repressed	SD-regulated
13428267	AT3G14760		37.9966	63.4863	41.7567	68.4738	0.765831	3.69531	4.33641	4.55556	1.09896	0.99998		0.5985	0.02188	SD-repressed	SD-regulated
13449648	AT3G15110		83.8588	135.411	98.7566	149.949	6.46589	6.27739	2.84675	17.4029	1.17765	0.99998		0.61929	0.01809	SD-repressed	SD-regulated
13428724	AT3G15550		111.784	184.599	83.4239	140.775	14.2705	10.6297	5.09054	9.77671	0.74629	0.97425		0.60555	0.03699	SD-repressed	SD-regulated
13450720	AT3G17930		178.185	332.278	237.173	379.877	6.98051	27.1522	12.8014	7.85657	1.33105	0.30544		0.53625	0.00012	SD-repressed	SD-regulated
13451334	AT3G19508		29.1853	50.0304	42.3268	50.0057	1.95626	0.872877	2.89945	2.93804	1.45028	0.88331		0.58335	0.03822	SD-repressed	SD-regulated
13452538	AT3G22210		93.7733	163.227	127.256	174.343	4.8165	4.6159	11.1035	17.9277	1.35706	0.71514		0.5745	0.0004	SD-repressed	SD-regulated
13457018	AT3G47070		172.477	327.937	248.82	297.506	16.8358	16.8705	5.6469	21.5257	1.44263	0.34384		0.52595	0.00056	SD-repressed	SD-regulated
13457417	AT3G48200		440.019	858.157	628.251	834.575	5.89698	43.5968	25.3468	10.6028	1.42778	0.01299		0.51275	5.63702e-10	SD-repressed	SD-regulated
13458388	AT3G50685		30.4551	56.6564	28.6798	56.4342	2.19483	1.62383	0.211192	1.13254	0.94171	0.99998		0.53754	0.01118	SD-repressed	SD-regulated
13438530	AT3G52360		181.323	399.282	245.066	389.135	4.93973	20.9961	21.7318	28.942	1.35154	0.52976		0.45412	5.13751e-10	SD-repressed	SD-regulated
13459193	AT3G52740		20.5451	65.3867	25.603	88.8783	2.26734	4.66104	6.45054	7.84018	1.24618	0.99998		0.31421	3e-05	SD-repressed	SD-regulated
13442455	AT3G61870		263.614	575.738	346.091	528.415	13.1718	34.4824	20.5933	40.2077	1.31287	0.39563		0.45787	1.4073e-08	SD-repressed	SD-regulated
13463563	AT3G63160		468.972	1086.65	648.085	1490.69	42.361	128.916	38.4484	107.124	1.38193	0.41918		0.43158	1e-05	SD-repressed	SD-regulated
13464286	AT4G01150		2050.52	3548.77	2216.41	3508.67	43.9388	141.496	131.146	153.13	1.0809	0.99998		0.57781	1.71595e-08	SD-repressed	SD-regulated
13465116	AT4G02830		121.005	264.498	116.71	197.878	6.60947	14.7986	8.05747	8.25036	0.96451	0.99998		0.45749	2.27588e-07	SD-repressed	SD-regulated
13469224	AT4G15790		68.4305	105.432	71.9856	90.7772	1.5527	2.02831	10.0424	8.01099	1.05195	0.99998		0.64905	0.00455	SD-repressed	SD-regulated
13477178	AT4G33666		335.243	553.965	445.004	601.097	1.74534	55.2241	7.99271	12.9266	1.32741	0.0532		0.60517	0.00078	SD-repressed	SD-regulated
13493340	AT4G34090		114.046	186.71	157.069	174.875	3.21504	13.6311	8.94291	5.29215	1.37724	0.18774		0.61082	0.00198	SD-repressed	SD-regulated
13520638	AT5G01015		59.2375	174.271	69.0951	177.983	6.30954	12.2493	9.96508	23.0906	1.16641	0.99998		0.33992	6.63177e-07	SD-repressed	SD-regulated
13496224	AT5G01590		148.872	225.067	192.943	236.824	4.10971	7.87338	15.7537	9.11556	1.29604	0.64765		0.66146	0.00183	SD-repressed	SD-regulated
13497047	AT5G03545		77.4671	134.99	95.8544	123.503	4.46509	0.312752	10.7572	3.42962	1.23736	0.99998		0.57387	0.00033	SD-repressed	SD-regulated
13523692	AT5G08720		152.299	257.345	223.139	288.017	16.5405	3.7874	4.75533	15.705	1.46514	0.17324		0.59181	0.00259	SD-repressed	SD-regulated
13503423	AT5G19300		61.1613	95.5332	62.7683	76.6254	3.89524	3.03733	5.40927	0.601127	1.02627	0.99998		0.64021	0.03562	SD-repressed	SD-regulated
13530064	AT5G23920		48.4074	83.9399	65.8662	87.5556	0.547845	3.39472	4.46243	4.96506	1.36066	0.67616		0.57669	0.00102	SD-repressed	SD-regulated
13508260	AT5G38980		34.2564	164.835	45.079	142.904	2.77817	7.72637	2.38422	8.17209	1.31593	0.99998		0.20782	3.09418e-14	SD-repressed	SD-regulated
13508753	AT5G40500		77.5704	125.454	119.248	120.065	2.558	7.35749	5.0561	12.0537	1.53728	0.07211		0.61832	0.00913	SD-repressed	SD-regulated
13508823	AT5G40640		43.951	66.7854	35.9619	57.9855	1.05555	2.11699	0.56639	7.68544	0.81823	0.99998		0.65809	0.04326	SD-repressed	SD-regulated
13509947	AT5G43150		117.51	178.188	118.304	165.408	7.88402	11.5251	10.7344	17.2734	1.00676	0.99998		0.65947	0.04789	SD-repressed	SD-regulated
13510523	AT5G44580		352.839	681.778	404.832	676.287	22.1946	46.9777	33.1783	11.0516	1.14736	0.99998		0.51753	2e-05	SD-repressed	SD-regulated
13513980	AT5G52420		91.0854	144.437	116.995	163.444	5.41523	7.15867	8.46314	14.3859	1.28446	0.93113		0.63062	0.01144	SD-repressed	SD-regulated
13515419	AT5G55620		59.6239	157.578	57.023	152.254	5.04834	9.77436	5.31934	4.44229	0.95638	0.99998		0.37838	1.59243e-06	SD-repressed	SD-regulated
13540188	AT5G56850		24.0115	71.5838	44.5605	73.8769	2.2201	5.19063	4.67946	5.18171	1.8558	0.30069		0.33543	3e-05	SD-repressed	SD-regulated
13542430	AT5G62140		48.6015	85.357	44.2044	83.4379	1.97697	4.48623	1.93367	2.34689	0.90953	0.99998		0.56939	0.00461	SD-repressed	SD-regulated
13543521	AT5G64770		135.736	394.517	155.809	315.601	10.7127	17.3817	22.8823	32.4072	1.14789	0.99998		0.34406	1.96667e-11	SD-repressed	SD-regulated
13519430	AT5G64850		36.2671	83.2088	48.6461	82.108	3.34797	8.95256	4.2617	10.9802	1.34133	0.99998		0.43586	0.00375	SD-repressed	SD-regulated
13544833	ATCG00200		2754.4	5391.96	4037.7	5656.47	71.0048	549.445	310.546	453.706	1.46591	0.09144		0.51083	6e-05	SD-repressed	SD-regulated
13545225	ATMG01340		237.483	375.35	253.488	316.074	18.5524	29.6928	12.9181	33.8412	1.06739	0.99998		0.6327	0.02226	SD-repressed	SD-regulated
13513711	AT5G51720	2 iron, 2 sulfur cluster binding	24.9803	64.2389	32.3292	60.6106	1.05954	1.78539	0.945485	4.14643	1.29419	0.99998		0.38887	1.6311e-06	SD-repressed	SD-regulated
13335711	AT1G04350	2-oxoglutarate (2OG) and Fe(II)-dependent oxygenase superfamily protein	110.629	206.72	163.562	204.644	4.52295	9.04396	7.09824	5.3829	1.47847	0.07334		0.53517	2e-05	SD-repressed	SD-regulated
13436132	AT3G46490	2-oxoglutarate (2OG) and Fe(II)-dependent oxygenase superfamily protein	368.631	688.177	447.154	456.303	24.7316	78.2362	4.38289	32.3055	1.21301	0.84344		0.53566	0.0007	SD-repressed	SD-regulated
13532662	AT5G36700	2-phosphoglycolate phosphatase 1	648.262	1408.17	943.337	1371.63	24.6453	76.8014	35.5571	48.1217	1.45518	0.00452		0.46036	3.1854e-10	SD-repressed	SD-regulated
13479819	AT4G39980	3-deoxy-D-arabino-heptulosonate 7-phosphate synthase 1	169.171	262.809	178.481	241.77	6.20663	5.45043	12.4089	13.1554	1.05503	0.99998		0.6437	0.0003	SD-repressed	SD-regulated
13383344	AT1G65060	4-coumarate:CoA ligase 3	22.6973	56.7651	19.5977	43.1276	1.41415	4.48857	1.59714	0.760278	0.86344	0.99998		0.39985	0.00036	SD-repressed	SD-regulated
13526841	AT5G16200	50S ribosomal protein-related	250.875	376.905	314.777	343.155	11.8353	20.0955	11.8176	26.5145	1.25472	0.56623		0.66562	0.00571	SD-repressed	SD-regulated
13382202	AT1G62180	5'adenylylphosphosulfate reductase 2	38.802	175.888	45.4471	122.88	4.01046	4.97268	8.27295	13.5806	1.17126	0.99998		0.22061	4.15915e-13	SD-repressed	SD-regulated
13530354	AT5G24420	6-phosphogluconolactonase 5	34.8262	95.7081	66.6012	144.687	4.49231	10.2649	4.46465	11.184	1.91238	0.1494		0.36388	0.00076	SD-repressed	SD-regulated
13543442	AT5G64580	AAA-type ATPase family protein	87.54	146.749	96.5341	136.245	6.50878	5.89723	3.83641	15.266	1.10274	0.99998		0.59653	0.00477	SD-repressed	SD-regulated
13464488	AT4G01660	ABC transporter 1	89.3555	165.984	99.7287	154.286	5.05552	4.5443	6.02782	6.59722	1.11609	0.99998		0.53834	4e-05	SD-repressed	SD-regulated
13352067	AT1G54350	ABC transporter family protein	319.422	488.924	414.12	481.608	12.2433	20.5501	23.4463	9.93834	1.29647	0.58501		0.65332	0.0006	SD-repressed	SD-regulated
13530613	AT5G24810	ABC1 family protein	337.541	591.836	407.396	607.848	15.9325	11.7964	15.7985	21.278	1.20695	0.7536		0.57033	4.88039e-07	SD-repressed	SD-regulated
13519470	AT5G64940	ABC2 homolog 13	1498.95	2257.31	2021.82	2065.54	44.5568	136.06	32.9321	93.8027	1.34883	0.00828		0.66404	0.00052	SD-repressed	SD-regulated
13351581	AT1G53270	ABC-2 type transporter family protein	23.6655	52.881	21.641	51.6613	2.98185	1.65233	1.05769	4.71449	0.91445	0.99998		0.44752	0.00772	SD-repressed	SD-regulated
13522706	AT5G06530	ABC-2 type transporter family protein	380.599	614.527	443.592	559.42	10.6567	28.2004	41.2515	42.1402	1.16551	0.99998		0.61934	1e-05	SD-repressed	SD-regulated
13501092	AT5G13580	ABC-2 type transporter family protein	75.404	174.032	37.8909	133.27	4.74327	4.058	5.16114	11.1015	0.50251	0.07366		0.43328	2.16363e-07	SD-repressed	SD-regulated
13528249	AT5G19410	ABC-2 type transporter family protein	73.5663	339.378	47.719	277.606	5.04144	8.31368	4.56546	8.11227	0.64865	0.48324		0.21677	3.09418e-14	SD-repressed	SD-regulated
13350088	AT1G49720	abscisic acid responsive element-binding factor 1	16.7184	37.2832	17.9814	31.7598	1.7024	2.61779	2.21858	1.71605	1.07554	0.99998		0.44842	0.01924	SD-repressed	SD-regulated
13382491	AT1G62960	ACC synthase 10	113.531	213.594	167.596	224.61	10.0189	11.2898	16.0501	24.885	1.47621	0.50658		0.53153	0.00102	SD-repressed	SD-regulated
13478606	AT4G37000	accelerated cell death 2 (ACD2)	220.837	550.695	226.414	495.608	3.49985	31.5085	20.6707	26.2895	1.02526	0.99998		0.40101	6.97472e-13	SD-repressed	SD-regulated
13442415	AT3G61770	Acid phosphatase/vanadium-dependent haloperoxidase-related protein	81.0145	128.53	111.466	142.502	1.52287	7.54253	5.83428	6.21759	1.37588	0.30502		0.63031	0.00395	SD-repressed	SD-regulated
13352488	AT1G55320	acyl-activating enzyme 18	112.09	169.772	118.611	179.605	4.01483	9.71775	15.1682	1.82493	1.05817	0.99998		0.66024	0.01847	SD-repressed	SD-regulated
13450367	AT3G16910	acyl-activating enzyme 7	317.126	557.825	417.458	686.004	12.1693	42.0517	15.4878	18.6191	1.31638	0.271		0.5685	9e-05	SD-repressed	SD-regulated
13459560	AT3G53680	Acyl-CoA N-acyltransferase with RING/FYVE/PHD-type zinc finger domain	58.6162	131.471	63.9194	126.166	4.02226	7.25009	3.74205	3.63695	1.09047	0.99998		0.44585	2e-05	SD-repressed	SD-regulated
13512110	AT5G48300	ADP glucose pyrophosphorylase 1	2325.14	4652.74	2930.79	4511.64	25.7964	82.4678	66.217	92.8454	1.26048	0.2448		0.49973	3.09418e-14	SD-repressed	SD-regulated
13397034	AT2G25530	AFG1-like ATPase family protein	44.0723	89.8732	50.6418	78.2673	6.12199	6.27639	2.83456	8.84988	1.14906	0.99998		0.49038	0.01964	SD-repressed	SD-regulated
13423543	AT3G02910	AIG2-like (avirulence induced gene) family protein	276.817	468.463	317.411	461.104	4.58567	18.356	23.456	9.27899	1.14665	0.99998		0.59091	5.49792e-06	SD-repressed	SD-regulated
13357457	AT1G70580	alanine-2-oxoglutarate aminotransferase 2	229.296	487.646	313.635	492.882	7.49555	9.82338	4.35411	13.2256	1.36782	0.0335		0.47021	6.45891e-12	SD-repressed	SD-regulated
13529630	AT5G22800	Alanyl-tRNA synthetase, class IIc	97.237	195.924	146.699	210.602	6.27814	3.75067	9.72526	14.3454	1.50868	0.14551		0.4963	1.78617e-06	SD-repressed	SD-regulated
13477395	AT4G34240	aldehyde dehydrogenase 3I1	332.405	570.287	398.265	554.931	9.47804	39.8852	24.6938	33.3056	1.19813	0.84896		0.58287	4e-05	SD-repressed	SD-regulated
13473882	AT4G26530	Aldolase superfamily protein	31.8389	93.9808	48.2934	101.639	1.30626	5.30091	6.99114	6.63942	1.5168	0.79752		0.33878	4.21578e-08	SD-repressed	SD-regulated
13529444	AT5G22510	alkaline/neutral invertase	226.076	364.982	291.905	372.739	9.44819	6.68795	6.36604	13.7704	1.29118	0.40678		0.61942	0.0001	SD-repressed	SD-regulated
13534610	AT5G42650	allene oxide synthase	81.7815	132.924	68.4986	102.931	1.88138	7.8949	8.11589	6.62746	0.83758	0.99998		0.61525	0.00277	SD-repressed	SD-regulated
13459178	AT3G52720	alpha carbonic anhydrase 1	104.651	233.972	112.803	196.929	0.462637	20.5932	8.97759	2.99098	1.0779	0.99998		0.44728	7.36641e-08	SD-repressed	SD-regulated
13367571	AT1G13610	alpha/beta-Hydrolases superfamily protein	15.5568	55.5739	32.2439	46.7766	4.14698	6.76504	2.23386	5.30044	2.07265	0.70282		0.27993	0.01072	SD-repressed	SD-regulated
13339784	AT1G13820	alpha/beta-Hydrolases superfamily protein	118.595	198.436	159.598	195.985	6.02718	8.21939	11.7514	5.62362	1.34574	0.59407		0.59765	0.00102	SD-repressed	SD-regulated
13371608	AT1G23330	alpha/beta-Hydrolases superfamily protein	73.6597	166.83	65.8048	143.749	6.32541	4.68641	4.86077	19.6028	0.89336	0.99998		0.44153	7.24727e-06	SD-repressed	SD-regulated
13345151	AT1G27480	alpha/beta-Hydrolases superfamily protein	62.3903	135.335	91.6787	135.349	1.95684	4.02962	2.17351	4.10485	1.46944	0.07633		0.46101	9.51694e-08	SD-repressed	SD-regulated
13359168	AT1G74640	alpha/beta-Hydrolases superfamily protein	173.477	323.618	219.329	339.974	3.23948	6.50857	6.1141	16.6853	1.26431	0.31366		0.53606	1.18049e-09	SD-repressed	SD-regulated
13417563	AT2G36290	alpha/beta-Hydrolases superfamily protein	442.623	832.762	452.585	807.156	17.4655	18.9907	3.30342	17.5344	1.02251	0.99998		0.53151	5.05226e-09	SD-repressed	SD-regulated
13447593	AT3G10840	alpha/beta-Hydrolases superfamily protein	30.6091	52.2848	35.6479	57.239	1.65704	1.02585	4.2532	7.02886	1.16462	0.99998		0.58543	0.02479	SD-repressed	SD-regulated
13463330	AT3G62590	alpha/beta-Hydrolases superfamily protein	55.343	99.2075	51.0839	72.8103	3.68885	2.55466	6.78658	0.910908	0.92304	0.99998		0.55785	0.00243	SD-repressed	SD-regulated
13488774	AT4G24140	alpha/beta-Hydrolases superfamily protein	38.0804	81.9435	38.3714	68.3013	3.12397	1.40855	1.70414	4.48478	1.00764	0.99998		0.46472	0.00035	SD-repressed	SD-regulated
13475608	AT4G30610	alpha/beta-Hydrolases superfamily protein	133.855	398.768	135.562	343.588	13.6587	17.3884	23.4011	31.6299	1.01276	0.99998		0.33567	2.00947e-10	SD-repressed	SD-regulated
13494354	AT4G36530	alpha/beta-Hydrolases superfamily protein	112.146	185.167	151.73	196.461	2.89201	4.27104	9.77773	5.94458	1.35297	0.33566		0.60565	0.00015	SD-repressed	SD-regulated
13494377	AT4G36610	alpha/beta-Hydrolases superfamily protein	41.573	81.1001	26.1458	56.3133	3.26652	4.33545	3.65947	6.07098	0.62891	0.77403		0.51261	0.00442	SD-repressed	SD-regulated
13527589	AT5G17780	alpha/beta-Hydrolases superfamily protein	41.9871	69.9698	42.9366	69.7906	0.236583	6.56716	1.20575	0.931008	1.02262	0.99998		0.60007	0.03189	SD-repressed	SD-regulated
13508103	AT5G38520	alpha/beta-Hydrolases superfamily protein	715.331	1252.48	948.509	1199.25	24.4934	28.3405	13.1905	50.5899	1.32597	0.01903		0.57113	5.77733e-08	SD-repressed	SD-regulated
13470167	AT4G17970	aluminum-activated, malate transporter 12	33.2749	74.408	34.2641	63.4921	3.53341	2.54173	1.28598	1.14473	1.02973	0.99998		0.4472	0.00143	SD-repressed	SD-regulated
13383205	AT1G64780	ammonium transporter 1;2	122.89	357.959	169.091	320.513	7.227	18.6105	21.3931	30.1561	1.37596	0.9181		0.34331	1.03612e-11	SD-repressed	SD-regulated
13383083	AT1G64400	AMP-dependent synthetase and ligase family protein	47.9366	86.6625	38.0998	60.9054	5.06947	3.24793	2.31113	6.13097	0.7948	0.99998		0.55314	0.02063	SD-repressed	SD-regulated
13419782	AT2G41370	Ankyrin repeat family protein / BTB/POZ domain-containing protein	117.558	181.267	141.513	164.355	4.91162	7.66736	3.66717	13.269	1.20377	0.99024		0.64854	0.00807	SD-repressed	SD-regulated
13465697	AT4G04610	APS reductase 1	52.6445	176.246	57.7678	137.226	4.2324	7.27147	9.7336	12.6875	1.09732	0.99998		0.2987	2.25132e-10	SD-repressed	SD-regulated
13487812	AT4G21990	APS reductase 3	132.396	365.663	132.681	300.826	7.0021	14.8705	28.3569	41.627	1.00215	0.99998		0.36207	1.17573e-11	SD-repressed	SD-regulated
13479788	AT4G39940	APS-kinase 2	98.1556	166.596	111.194	158.162	4.67204	4.20213	14.105	12.3732	1.13283	0.99998		0.58918	0.00038	SD-repressed	SD-regulated
13409527	AT2G17080	Arabidopsis protein of unknown function (DUF241)	65.5496	98.7444	89.6834	101.49	2.21849	1.74144	8.02722	13.5014	1.36818	0.7441		0.66383	0.01875	SD-repressed	SD-regulated
13493751	AT4G35200	Arabidopsis protein of unknown function (DUF241)	46.6122	83.9864	65.3744	89.9952	4.49419	5.42224	15.5197	15.8528	1.40252	0.99998		0.555	0.03277	SD-repressed	SD-regulated
13415885	AT2G32480	ARABIDOPSIS SERIN PROTEASE	138.721	243.293	187.116	196.962	9.91204	15.169	16.482	21.3426	1.34887	0.75671		0.57018	0.00192	SD-repressed	SD-regulated
13396253	AT2G23130	arabinogalactan protein 17	77.0884	135.668	116.221	142.726	4.19189	6.63865	7.42547	11.09	1.50763	0.25914		0.56821	0.00184	SD-repressed	SD-regulated
13416502	AT2G33790	arabinogalactan protein 30	47.7029	125.604	59.2416	130.983	1.65555	10.2077	5.67467	11.8304	1.24189	0.99998		0.37979	2.09274e-07	SD-repressed	SD-regulated
13409327	AT2G16500	arginine decarboxylase 1	208.645	337.031	251.898	373.476	8.51085	10.4372	10.4693	10.5137	1.2073	0.92594		0.61907	0.00025	SD-repressed	SD-regulated
13489150	AT4G24830	arginosuccinate synthase family	249.419	404.765	273.684	369.295	9.87236	37.5349	0.463486	5.05974	1.09729	0.99998		0.61621	0.00407	SD-repressed	SD-regulated
13338981	AT1G11790	arogenate dehydratase 1	143.545	305.237	193.475	291.174	7.83757	4.29382	19.1535	7.74632	1.34784	0.6044		0.47027	2.85664e-09	SD-repressed	SD-regulated
13482390	AT4G09010	ascorbate peroxidase 4	375.372	679.751	502.08	694.886	1.72672	18.4732	32.0442	22.7225	1.33755	0.09681		0.55222	3.93744e-11	SD-repressed	SD-regulated
13470932	AT4G19710	aspartate kinase-homoserine dehydrogenase ii	276.706	453.885	370.048	494.023	17.1904	22.3687	6.42368	33.3506	1.33733	0.13347		0.60964	0.00037	SD-repressed	SD-regulated
13413007	AT2G25880	ataurora2	106.646	199.672	109.364	198.557	3.47586	5.56935	9.79235	18.1473	1.02549	0.99998		0.5341	3.36145e-06	SD-repressed	SD-regulated
13453281	AT3G24430	ATP binding	337.621	563.779	425.272	526.187	7.40751	17.1569	6.7148	15.9278	1.25961	0.17443		0.59885	6.10928e-07	SD-repressed	SD-regulated
13481681	AT4G04770	ATP binding cassette protein 1	143.008	221.773	164.462	215.764	2.6992	13.7775	16.599	17.9936	1.15002	0.99998		0.64484	0.00144	SD-repressed	SD-regulated
13436567	AT3G47750	ATP binding cassette subfamily A4	132.143	255.073	180.953	264.656	12.0134	25.052	8.11527	2.64098	1.36937	0.60502		0.51806	0.00188	SD-repressed	SD-regulated
13495516	AT4G38950	ATP binding microtubule motor family protein	49.3486	86.7222	58.7206	82.3907	1.85932	3.94256	5.46584	8.92918	1.18991	0.99998		0.56904	0.00373	SD-repressed	SD-regulated
13502387	AT5G16715	ATP binding;valine-tRNA ligases;aminoacyl-tRNA ligases;nucleotide binding;ATP binding;aminoacyl-tRNA ligases	202.498	318.601	303.034	325.93	7.81657	22.0795	21.0102	16.9701	1.49648	0.10594		0.63559	0.00377	SD-repressed	SD-regulated
13380766	AT1G58080	ATP phosphoribosyl transferase 1	869.573	1469.9	998.609	1253.25	37.6717	64.5855	38.3679	103.507	1.14839	0.99998		0.59158	2.90098e-06	SD-repressed	SD-regulated
13466776	AT4G09650	ATP synthase delta-subunit gene	78.9192	123.257	100.091	131.11	2.31579	6.95478	4.19988	6.85762	1.26827	0.77301		0.64028	0.01615	SD-repressed	SD-regulated
13415226	AT2G31040	ATP synthase protein I -related	276.95	563.742	297.798	572.762	5.64351	6.72295	16.706	32.3002	1.07528	0.99998		0.49127	1.05761e-11	SD-repressed	SD-regulated
13374626	AT1G31770	ATP-binding cassette 14	216.908	343.973	236.035	271.443	17.8512	14.7549	10.9276	15.5848	1.08818	0.99998		0.6306	0.00392	SD-repressed	SD-regulated
13364238	AT1G06550	ATP-dependent caseinolytic (Clp) protease/crotonase family protein	295.368	467.387	254.888	412.89	11.318	11.5434	7.53096	8.30822	0.86295	0.99998		0.63196	1e-05	SD-repressed	SD-regulated
13540303	AT5G57110	autoinhibited Ca2+ -ATPase, isoform 8	187.683	287.329	165.11	251.25	11.2987	22.2245	12.7268	11.0476	0.87973	0.99998		0.6532	0.01441	SD-repressed	SD-regulated
13507625	AT5G37020	auxin response factor 8	364.562	613.259	366.752	586.995	22.6984	33.0765	2.05093	49.352	1.00601	0.99998		0.59447	0.00027	SD-repressed	SD-regulated
13483795	AT4G12980	Auxin-responsive family protein	244.095	448.609	242.087	384.002	14.9591	24.4218	20.9871	10.1215	0.99178	0.99998		0.54411	3e-05	SD-repressed	SD-regulated
13485979	AT4G17280	Auxin-responsive family protein	271.034	407.321	165.19	346.246	33.5133	4.70593	16.868	39.8986	0.60948	0.16822		0.6654	0.03188	SD-repressed	SD-regulated
13403169	AT2G40200	basic helix-loop-helix (bHLH) DNA-binding superfamily protein	40.7413	91.0069	43.2377	74.5575	5.58282	4.51229	2.41221	5.95867	1.06128	0.99998		0.44767	0.00397	SD-repressed	SD-regulated
13453127	AT3G24140	basic helix-loop-helix (bHLH) DNA-binding superfamily protein	56.7623	85.9675	72.6231	80.0409	0.496368	5.96874	6.04338	2.33097	1.27942	0.99901		0.66028	0.04568	SD-repressed	SD-regulated
13367568	AT1G13600	basic leucine-zipper 58	52.2684	119.064	69.307	88.5484	4.57903	2.66387	6.52282	6.29328	1.32598	0.99998		0.439	3e-05	SD-repressed	SD-regulated
13452080	AT3G21150	B-box 32	14.5971	72.0038	21.6606	70.7066	0.865295	5.13054	1.65806	7.16447	1.4839	0.99998		0.20273	2.67864e-11	SD-repressed	SD-regulated
13468965	AT4G15248	B-box type zinc finger family protein	9.70374	59.1114	11.5136	34.1064	1.04256	8.69336	1.15359	5.58099	1.18651	0.99998		0.16416	5.38482e-08	SD-repressed	SD-regulated
13406472	AT2G47890	B-box type zinc finger protein with CCT domain	59.8824	113.267	56.3234	109.438	1.96086	5.77651	7.89568	12.1939	0.94057	0.99998		0.52868	0.00019	SD-repressed	SD-regulated
13395385	AT2G21320	B-box zinc finger family protein	84.423	352.866	110.068	299.394	5.86812	22.6	10.6132	13.6283	1.30376	0.99998		0.23925	3.09418e-14	SD-repressed	SD-regulated
13370145	AT1G19700	BEL1-like homeodomain 10	281.721	449.782	319.204	476.803	3.68419	7.63661	13.2186	9.44779	1.13305	0.99998		0.62635	2.95601e-07	SD-repressed	SD-regulated
13493519	AT4G34610	BEL1-like homeodomain 6	32.349	106.26	35.1775	84.7286	1.88101	8.61972	5.1264	11.3729	1.08744	0.99998		0.30443	2.27661e-08	SD-repressed	SD-regulated
13351195	AT1G52400	beta glucosidase 18	28.9251	58.4526	29.7067	46.7228	2.13979	2.39615	2.34376	2.98036	1.02702	0.99998		0.49485	0.00483	SD-repressed	SD-regulated
13452214	AT3G21370	beta glucosidase 19	46.4221	102.934	40.0816	84.585	7.21616	0.369182	3.88909	10.1105	0.86342	0.99998		0.45099	0.00223	SD-repressed	SD-regulated
13404901	AT2G44460	beta glucosidase 28	15.0886	62.0031	10.5646	55.1109	1.35513	5.30475	0.530314	0.548153	0.70017	0.99998		0.24335	3.11184e-07	SD-repressed	SD-regulated
13400058	AT2G32860	beta glucosidase 33	235.179	366.291	344.118	415.491	8.1367	30.9581	32.3316	22.5322	1.46322	0.16945		0.64206	0.00479	SD-repressed	SD-regulated
13381276	AT1G60260	beta glucosidase 5	23.8738	71.1404	31.6546	48.8604	3.08602	9.94575	7.7582	6.75304	1.32591	0.99998		0.33559	0.0014	SD-repressed	SD-regulated
13381287	AT1G60270	beta glucosidase 6	24.2566	98.4738	46.6303	87.8114	2.65387	6.76412	14.3026	12.2163	1.92237	0.76398		0.24633	3.12101e-08	SD-repressed	SD-regulated
13490579	AT4G27820	beta glucosidase 9	14.6302	40.7757	21.1153	40.0892	2.44385	4.08791	1.74293	3.3037	1.44327	0.99998		0.3588	0.01252	SD-repressed	SD-regulated
13511375	AT5G46690	beta HLH protein 71	98.1521	147.313	60.8947	128.06	5.95435	1.05021	7.45475	17.0781	0.62041	0.30998		0.66628	0.01227	SD-repressed	SD-regulated
13382398	AT1G62710	beta vacuolar processing enzyme	194.708	297.055	161.931	247.694	4.59703	3.0683	3.9935	19.1279	0.83166	0.75106		0.65546	6e-05	SD-repressed	SD-regulated
13538722	AT5G52570	beta-carotene hydroxylase 2	191.725	446.632	286.525	419.685	5.08592	27.0074	18.0721	51.7025	1.49446	0.08687		0.42927	1.0267e-09	SD-repressed	SD-regulated
13466936	AT4G10060	Beta-glucosidase, GBA2 type family protein	119.1	207.366	160.733	218.124	8.58474	12.5904	11.501	16.1537	1.34956	0.63117		0.57435	0.00181	SD-repressed	SD-regulated
13358866	AT1G73780	Bifunctional inhibitor/lipid-transfer protein/seed storage 2S albumin superfamily protein	60.6061	98.0911	61.3961	94.3232	4.21468	5.12489	2.69533	6.60189	1.01304	0.99998		0.61786	0.03735	SD-repressed	SD-regulated
13402129	AT2G37870	Bifunctional inhibitor/lipid-transfer protein/seed storage 2S albumin superfamily protein	121.428	197.022	96.6565	192.901	3.4432	11.5169	7.76852	13.9537	0.796	0.99998		0.61632	0.00169	SD-repressed	SD-regulated
13422659	AT2G48130	Bifunctional inhibitor/lipid-transfer protein/seed storage 2S albumin superfamily protein	389.061	824.947	323.621	838.561	13.1589	18.2106	10.3337	56.726	0.8318	0.88545		0.47162	3.2151e-11	SD-repressed	SD-regulated
13406621	AT2G48140	Bifunctional inhibitor/lipid-transfer protein/seed storage 2S albumin superfamily protein	512.042	1214.14	409.621	1009.01	8.81759	37.0695	15.333	62.5693	0.79998	0.45701		0.42173	3.09418e-14	SD-repressed	SD-regulated
13459702	AT3G53980	Bifunctional inhibitor/lipid-transfer protein/seed storage 2S albumin superfamily protein	1020.4	1533.82	982.622	1308.04	82.6914	61.1542	71.8595	73.4259	0.96298	0.99998		0.66527	0.00734	SD-repressed	SD-regulated
13479913	AT4G00165	Bifunctional inhibitor/lipid-transfer protein/seed storage 2S albumin superfamily protein	94.6318	372.608	143.98	349.079	7.25314	25.0254	5.68506	16.0781	1.52147	0.12756		0.25397	5.84455e-14	SD-repressed	SD-regulated
13488061	AT4G22460	Bifunctional inhibitor/lipid-transfer protein/seed storage 2S albumin superfamily protein	128.692	198.596	105.507	205.394	2.40475	17.4122	1.63032	7.99079	0.81984	0.64067		0.64801	0.0139	SD-repressed	SD-regulated
13525829	AT5G13900	Bifunctional inhibitor/lipid-transfer protein/seed storage 2S albumin superfamily protein	335.425	773.756	208.814	729.975	8.81345	24.6983	23.7819	65.2901	0.62254	0.05715		0.4335	1.86434e-13	SD-repressed	SD-regulated
13537000	AT5G48485	Bifunctional inhibitor/lipid-transfer protein/seed storage 2S albumin superfamily protein	227.852	375.292	319.925	337.616	18.2244	36.7427	22.364	6.10208	1.40409	0.46058		0.60713	0.02327	SD-repressed	SD-regulated
13537004	AT5G48490	Bifunctional inhibitor/lipid-transfer protein/seed storage 2S albumin superfamily protein	1895.72	3238.27	2529.39	3487.08	58.7714	117.15	231.514	122.319	1.33427	0.54002		0.58541	6.33935e-06	SD-repressed	SD-regulated
13543235	AT5G64080	Bifunctional inhibitor/lipid-transfer protein/seed storage 2S albumin superfamily protein	153.673	240.857	149.374	227.599	8.76263	1.94229	8.71779	6.84582	0.97202	0.99998		0.63803	0.00115	SD-repressed	SD-regulated
13336165	AT1G05690	BTB and TAZ domain protein 3	18.3735	38.9554	29.3889	46.3435	0.633234	1.74814	0.859989	6.08414	1.59953	0.34499		0.47165	0.00221	SD-repressed	SD-regulated
13357611	AT1G70810	Calcium-dependent lipid-binding (CaLB domain) family protein	32.3222	60.4675	36.8347	42.3504	1.48262	2.04171	1.62261	3.06309	1.13961	0.99998		0.53454	0.00424	SD-repressed	SD-regulated
13477374	AT4G34150	Calcium-dependent lipid-binding (CaLB domain) family protein	813.697	1257.01	896.898	1258.54	40.3459	31.126	30.0932	71.4081	1.10225	0.99998		0.64732	6e-05	SD-repressed	SD-regulated
13460997	AT3G57020	Calcium-dependent phosphotriesterase superfamily protein	22.4449	78.8527	30.0094	72.4232	1.25071	1.79243	1.54074	4.9617	1.33702	0.99998		0.28464	4.10716e-10	SD-repressed	SD-regulated
13542275	AT5G61790	calnexin 1	414.17	632.157	355.215	543.046	21.4297	32.9876	44.841	32.1071	0.85765	0.99998		0.65517	0.00177	SD-repressed	SD-regulated
13513925	AT5G52300	CAP160 protein	139.875	400.975	93.1554	297.419	4.47921	5.99235	10.5775	20.2473	0.66599	0.23648		0.34884	3.09418e-14	SD-repressed	SD-regulated
13496083	AT5G01260	Carbohydrate-binding-like fold	83.1597	162.344	98.905	185.432	5.3721	10.1579	4.82916	10.5894	1.18934	0.99998		0.51224	0.00034	SD-repressed	SD-regulated
13526529	AT5G15450	casein lytic proteinase B3	248.225	466.55	293.485	467.399	14.4542	10.006	26.1876	21.1037	1.18233	0.99998		0.53204	9.20428e-08	SD-repressed	SD-regulated
13389555	AT1G79520	Cation efflux family protein	137.68	310.169	135.397	278.875	14.1021	1.26158	5.47301	26.703	0.98342	0.99998		0.44389	7.71526e-07	SD-repressed	SD-regulated
13507587	AT5G36940	cationic amino acid transporter 3	134.065	204.356	147.731	169.949	4.50559	10.0203	6.64376	13.554	1.10194	0.99998		0.65603	0.00636	SD-repressed	SD-regulated
13450603	AT3G17510	CBL-interacting protein kinase 1	834.043	1309.37	1180.9	1368.24	13.1702	62.6345	78.2916	45.1946	1.41588	0.01977		0.63698	7e-05	SD-repressed	SD-regulated
13484431	AT4G14240	CBS domain-containing protein with a domain of unknown function (DUF21)	106.729	166.28	111.73	170.085	3.21786	5.78809	0.581877	13.6449	1.04686	0.99998		0.64186	0.00178	SD-repressed	SD-regulated
13493144	AT4G33700	CBS domain-containing protein with a domain of unknown function (DUF21)	112.213	201.219	108.428	195.678	14.6324	12.2172	4.56624	14.6815	0.96627	0.99998		0.55767	0.01161	SD-repressed	SD-regulated
13472169	AT4G22860	Cell cycle regulated microtubule associated protein	76.4859	117.105	71.7687	86.9107	6.31471	3.36342	8.82146	6.70852	0.93833	0.99998		0.65314	0.04929	SD-repressed	SD-regulated
13542471	AT5G62240	Cell cycle regulated microtubule associated protein	27.876	86.4114	38.642	125.238	2.1206	2.14714	0.608599	33.8068	1.38621	0.90407		0.3226	5.77733e-08	SD-repressed	SD-regulated
13499720	AT5G09870	cellulose synthase 5	171.358	342.248	161.516	308.217	14.1009	39.3201	1.65282	8.69353	0.94256	0.99998		0.50068	0.00148	SD-repressed	SD-regulated
13399885	AT2G32530	cellulose synthase-like B3	37.2996	103.227	69.9341	113.557	5.15035	5.30553	6.94782	3.06733	1.87493	0.27181		0.36133	0.00012	SD-repressed	SD-regulated
13399897	AT2G32540	cellulose synthase-like B4	156.502	318.215	216.895	333.737	4.78268	11.4863	4.11513	5.28472	1.38589	0.08458		0.49181	5.38482e-08	SD-repressed	SD-regulated
13501251	AT5G13930	Chalcone and stilbene synthase family protein	31.5675	452.588	38.3271	401.728	3.05728	21.1887	2.7219	24.9994	1.21413	0.99998		0.06975	3.09418e-14	SD-repressed	SD-regulated
13460308	AT3G55120	Chalcone-flavanone isomerase family protein	66.3521	125.843	61.2274	119.089	2.92886	6.29391	6.14899	12.38	0.92277	0.99998		0.52726	0.00027	SD-repressed	SD-regulated
13497797	AT5G05270	Chalcone-flavanone isomerase family protein	18.5952	70.5408	23.8981	66.7431	0.716762	6.61466	3.51837	12.1051	1.28518	0.99998		0.26361	7.32582e-09	SD-repressed	SD-regulated
13360421	AT1G77930	Chaperone DnaJ-domain superfamily protein	115.726	178.642	140.961	178.27	7.54421	11.4847	9.99275	20.2804	1.21806	0.99998		0.64781	0.02528	SD-repressed	SD-regulated
13444972	AT3G05345	Chaperone DnaJ-domain superfamily protein	58.0998	119.596	75.5276	133.461	0.516089	1.90089	5.3553	13.093	1.29996	0.87166		0.4858	3.32872e-08	SD-repressed	SD-regulated
13482463	AT4G09350	Chaperone DnaJ-domain superfamily protein	29.8867	118.27	56.8865	131.423	5.6164	3.39135	2.25097	21.8293	1.9034	0.35045		0.2527	2.09202e-06	SD-repressed	SD-regulated
13504272	AT5G21430	Chaperone DnaJ-domain superfamily protein	154.186	270.506	232.163	274.275	9.53146	19.7995	8.84713	14.7236	1.50574	0.08281		0.56999	0.00121	SD-repressed	SD-regulated
13391429	AT2G04030	Chaperone protein htpG family protein	210.01	362.279	251.465	337.682	4.9474	13.7847	14.0585	22.4126	1.19739	0.94472		0.57969	4.16379e-06	SD-repressed	SD-regulated
13368205	AT1G14980	chaperonin 10	276.124	427.768	309.851	434.7	6.44656	5.83112	28.0687	10.917	1.12215	0.99998		0.6455	1.15331e-06	SD-repressed	SD-regulated
13433810	AT3G27170	chloride channel B	163.243	313.423	208.507	344.949	4.129	14.5998	5.90309	15.3178	1.27728	0.43551		0.52084	4.30973e-07	SD-repressed	SD-regulated
13373902	AT1G29910	chlorophyll A/B binding protein 3	1123.49	2131.85	1397.39	1824.57	101.573	200.119	101.35	104.63	1.2438	0.99998		0.527	0.00033	SD-repressed	SD-regulated
13348790	AT1G44575	Chlorophyll A-B binding family protein	608.752	1039.15	791.576	1063.69	12.0367	32.0309	32.3661	67.0344	1.30033	0.14658		0.58582	6.88949e-09	SD-repressed	SD-regulated
13359844	AT1G76570	Chlorophyll A-B binding family protein	42.8835	78.9527	57.334	82.3236	2.83221	8.68779	1.60624	3.05149	1.33697	0.89477		0.54315	0.03348	SD-repressed	SD-regulated
13370131	AT1G19670	chlorophyllase 1	22.0256	58.8189	29.9191	52.7917	0.931758	5.51291	1.11459	3.69682	1.35838	0.99998		0.37446	5e-05	SD-repressed	SD-regulated
13472837	AT4G24280	chloroplast heat shock protein 70-1	414.824	624.297	461.303	606.887	17.6006	55.4699	37.3665	31.1912	1.11205	0.99998		0.66447	0.00868	SD-repressed	SD-regulated
13512872	AT5G49910	chloroplast heat shock protein 70-2	126.756	294.648	205.109	298.202	11.8349	10.6333	22.5699	13.8612	1.61814	0.18375		0.43019	4.82556e-07	SD-repressed	SD-regulated
13337905	AT1G09340	chloroplast RNA binding	3605.36	6867.24	5297.43	6715.95	72.862	111.361	186.672	174.783	1.46932	0.00079		0.52501	1.86434e-13	SD-repressed	SD-regulated
13356332	AT1G67840	chloroplast sensor kinase	362.966	594.398	478.144	588.615	12.3314	25.6883	20.642	16.7054	1.31733	0.13899		0.61064	6e-05	SD-repressed	SD-regulated
13463537	AT3G63140	chloroplast stem-loop binding protein of 41 kDa	1715.05	3556.96	2232.72	3516.35	38.6978	104.717	85.5149	150.879	1.30184	0.19082		0.48217	3.09418e-14	SD-repressed	SD-regulated
13480982	AT4G02530	chloroplast thylakoid lumen protein	492.538	1014.79	695.671	1029.28	11.484	50.7767	32.9813	51.1875	1.41242	0.02168		0.48536	1.07677e-10	SD-repressed	SD-regulated
13387934	AT1G76080	chloroplastic drought-induced stress protein of 32 kD	59.0431	134.736	104.306	144.961	5.62064	2.1887	6.91903	6.81255	1.76661	0.06972		0.43821	2e-05	SD-repressed	SD-regulated
13390506	AT2G01590	chlororespiratory reduction 3	96.9374	148.688	161.43	163.834	7.05362	0.821609	11.6869	11.4671	1.6653	0.05823		0.65195	0.01508	SD-repressed	SD-regulated
13455111	AT3G29200	chorismate mutase 1	120.423	196.774	128.432	216.477	13.278	6.11126	13.4016	14.7212	1.06651	0.99998		0.61199	0.02178	SD-repressed	SD-regulated
13361721	AT1G80820	cinnamoyl coa reductase	60.7639	137.517	59.942	101.314	2.6908	3.12027	5.03197	1.17224	0.98647	0.99998		0.44187	9.12239e-08	SD-repressed	SD-regulated
13469867	AT4G17300	Class II aminoacyl-tRNA and biotin synthetases superfamily protein	230.997	395.611	320.826	385.843	10.6874	26.0212	17.9982	15.2442	1.38888	0.09179		0.5839	0.00012	SD-repressed	SD-regulated
13343368	AT1G22410	Class-II DAHP synthetase family protein	279.349	442.658	235.263	379.051	6.969	17.7647	17.5468	8.92538	0.84218	0.99998		0.63107	7e-05	SD-repressed	SD-regulated
13532501	AT5G36120	cofactor assembly, complex C (B6F)	26.2832	56.8147	51.9338	56.5868	2.9717	2.22131	4.58068	7.07563	1.97593	0.15752		0.46261	0.00845	SD-repressed	SD-regulated
13373651	AT1G29390	cold regulated 314 thylakoid membrane 2	87.0687	146.048	80.7947	148.914	6.91925	13.8553	5.59172	5.90528	0.92794	0.99998		0.59616	0.04311	SD-repressed	SD-regulated
13411448	AT2G21660	cold, circadian rhythm, and rna binding 2	250.279	630.362	280.874	531.812	15.0022	22.1875	13.4891	25.1756	1.12224	0.99998		0.39704	5.38277e-11	SD-repressed	SD-regulated
13480918	AT4G02420	Concanavalin A-like lectin protein kinase family protein	58.5059	132.747	61.7142	138.407	9.3372	12.4585	3.33399	22.4533	1.05484	0.99998		0.44073	0.00701	SD-repressed	SD-regulated
13477614	AT4G34588	conserved peptide upstream open reading frame 2	29.4378	62.5412	33.455	54.0247	0.983446	3.09669	1.41344	3.13385	1.13646	0.99998		0.47069	0.00028	SD-repressed	SD-regulated
13429856	AT3G17998	conserved peptide upstream open reading frame 30	77.4564	132.527	67.1724	111.792	3.88052	9.39292	8.65394	12.9164	0.86723	0.99998		0.58446	0.00802	SD-repressed	SD-regulated
13349676	AT1G48598	conserved peptide upstream open reading frame 31	110.783	194.352	103.708	151.768	6.58342	6.89013	8.54951	4.45294	0.93614	0.99998		0.57001	0.00024	SD-repressed	SD-regulated
13442639	AT3G62410	CP12 domain-containing protein 2	169.037	397.971	273.203	448.542	13.8264	19.6034	21.6759	12.1248	1.61623	0.06949		0.42475	2.25786e-07	SD-repressed	SD-regulated
13530642	AT5G24850	cryptochrome 3	134.996	308.085	178.586	284.051	4.74569	28.3751	4.92819	14.4021	1.3229	0.22576		0.43818	3.34966e-07	SD-repressed	SD-regulated
13523124	AT5G07475	Cupredoxin superfamily protein	42.3628	139.462	36.7326	115.745	3.1611	9.17568	0.278332	6.14838	0.8671	0.99998		0.30376	5.17641e-09	SD-repressed	SD-regulated
13531188	AT5G26330	Cupredoxin superfamily protein	123.736	192.474	104.143	146.803	7.55877	1.59649	6.75218	9.58698	0.84165	0.99998		0.64287	0.00301	SD-repressed	SD-regulated
13405819	AT2G46450	cyclic nucleotide-gated channel 12	165.619	425.436	251.137	437.861	10.8888	34.8823	8.71646	42.8859	1.51635	0.08589		0.38929	5.08324e-08	SD-repressed	SD-regulated
13376240	AT1G44110	Cyclin A1;1	73.8716	112.152	67.2767	84.8529	0.282149	5.68925	3.487	12.3386	0.91072	0.99998		0.65868	0.0116	SD-repressed	SD-regulated
13542506	AT5G62430	cycling DOF factor 1	17.4424	77.5898	25.0877	63.7424	0.851101	3.3763	2.06778	8.56009	1.43831	0.99998		0.2248	2.06066e-12	SD-repressed	SD-regulated
13422861	AT3G01480	cyclophilin 38	1420.8	2443.31	1945.07	2395.17	22.8917	171.916	66.654	90.464	1.369	0.02344		0.58151	9.80739e-07	SD-repressed	SD-regulated
13387161	AT1G74070	Cyclophilin-like peptidyl-prolyl cis-trans isomerase family protein	73.2979	116.588	109.789	156.341	4.77067	5.46214	3.64343	24.3206	1.49785	0.21993		0.62869	0.02971	SD-repressed	SD-regulated
13449806	AT3G15520	Cyclophilin-like peptidyl-prolyl cis-trans isomerase family protein	425.531	822.04	571.857	836.037	7.78257	34.0831	16.6947	32.5755	1.34387	0.03056		0.51765	3.37304e-10	SD-repressed	SD-regulated
13432279	AT3G23470	Cyclopropane-fatty-acyl-phospholipid synthase	454.981	756.519	537.206	786.9	23.8271	25.6077	27.1833	46.0292	1.18072	0.99998		0.60141	1e-05	SD-repressed	SD-regulated
13413778	AT2G27420	Cysteine proteinases superfamily protein	8.03447	42.0091	8.67705	27.1064	0.656496	2.4028	0.712053	3.43151	1.07998	0.99998		0.19126	1.20085e-08	SD-repressed	SD-regulated
13436936	AT3G48340	Cysteine proteinases superfamily protein	245.291	376.953	264.47	339.459	20.0987	17.2701	29.1225	37.8821	1.07819	0.99998		0.65072	0.0131	SD-repressed	SD-regulated
13436943	AT3G48350	Cysteine proteinases superfamily protein	20.1652	42.4733	25.8825	40.0114	1.35381	2.10486	1.93678	5.94439	1.28352	0.99998		0.47477	0.00682	SD-repressed	SD-regulated
13410452	AT2G19650	Cysteine/Histidine-rich C1 domain family protein	26.0651	121.701	49.1873	153.023	3.50892	5.30134	4.9787	9.94722	1.8871	0.3302		0.21417	9.95497e-10	SD-repressed	SD-regulated
13488463	AT4G23290	cysteine-rich RLK (RECEPTOR-like protein kinase) 21	77.5871	158.713	115.047	165.033	4.80819	9.49534	15.3007	21.8007	1.48281	0.61905		0.48885	6e-05	SD-repressed	SD-regulated
13472351	AT4G23300	cysteine-rich RLK (RECEPTOR-like protein kinase) 22	38.5506	73.071	53.7497	68.0456	2.20276	4.41458	3.69236	1.83759	1.39426	0.87703		0.52758	0.00695	SD-repressed	SD-regulated
13467470	AT4G11460	cysteine-rich RLK (RECEPTOR-like protein kinase) 30	33.5029	130.327	72.3264	115.453	4.80606	6.5642	9.92038	4.89475	2.15881	0.1461		0.25707	8.80846e-08	SD-repressed	SD-regulated
13465688	AT4G04570	cysteine-rich RLK (RECEPTOR-like protein kinase) 40	33.7365	65.6538	50.8294	58.7124	1.56716	2.76028	6.0627	6.70611	1.50666	0.73388		0.51385	0.0021	SD-repressed	SD-regulated
13508672	AT5G40380	cysteine-rich RLK (RECEPTOR-like protein kinase) 42	124.834	247.611	166.862	243.29	10.9777	8.90325	8.48542	4.1577	1.33667	0.67894		0.50415	3e-05	SD-repressed	SD-regulated
13405905	AT2G46650	cytochrome B5 isoform C	42.7433	102.075	36.9609	71.5326	3.5951	9.14061	9.55422	4.09394	0.86472	0.99998		0.41874	0.00039	SD-repressed	SD-regulated
13340161	AT1G14730	Cytochrome b561/ferric reductase transmembrane protein family	99.1145	155.763	89.3934	152.434	3.05265	11.263	5.16826	11.5094	0.90192	0.99998		0.63631	0.01215	SD-repressed	SD-regulated
13462966	AT3G61750	Cytochrome b561/ferric reductase transmembrane with DOMON related domain	122.987	257.556	154.551	254.115	0.638407	3.64343	3.78345	3.62842	1.25664	0.2882		0.47752	2.4318e-12	SD-repressed	SD-regulated
13349969	AT1G49380	cytochrome c biogenesis protein family	282.423	519.113	403.53	538.535	7.09803	14.6481	18.4421	11.4036	1.42881	0.01614		0.54405	5.84004e-08	SD-repressed	SD-regulated
13499048	AT5G07990	Cytochrome P450 superfamily protein	26.9676	47.2186	27.3534	44.2064	0.880229	3.40747	1.77919	3.70105	1.01431	0.99998		0.57112	0.03557	SD-repressed	SD-regulated
13483534	AT4G12310	cytochrome P450, family 706, subfamily A, polypeptide 5	99.1205	195.549	150.055	192.563	4.13767	21.5674	7.19692	12.7977	1.51387	0.07709		0.50688	0.00047	SD-repressed	SD-regulated
13474332	AT4G27710	cytochrome P450, family 709, subfamily B, polypeptide 3	186.34	286.863	255.88	303.122	9.86158	3.87307	14.3959	12.6424	1.37319	0.35621		0.64958	0.0008	SD-repressed	SD-regulated
13416786	AT2G34490	cytochrome P450, family 710, subfamily A, polypeptide 2	71.2374	124.611	60.6457	83.2256	4.65826	3.82404	1.86416	5.10369	0.85132	0.99998		0.57168	0.00258	SD-repressed	SD-regulated
13479796	AT4G39950	cytochrome P450, family 79, subfamily B, polypeptide 2	64.5221	166.444	67.8899	166.772	5.27907	7.55707	12.2762	1.53641	1.0522	0.99998		0.38765	3.0852e-07	SD-repressed	SD-regulated
13395851	AT2G22330	cytochrome P450, family 79, subfamily B, polypeptide 3	67.7427	123.743	82.5885	123.434	4.16806	8.55259	6.86173	4.34086	1.21915	0.99998		0.54745	0.00372	SD-repressed	SD-regulated
13478769	AT4G37410	cytochrome P450, family 81, subfamily F, polypeptide 4	34.7683	60.2759	27.0496	52.8241	0.943462	3.24611	3.24222	6.22996	0.77799	0.99998		0.57682	0.0134	SD-repressed	SD-regulated
13491984	AT4G31500	cytochrome P450, family 83, subfamily B, polypeptide 1	381.784	689.242	359.298	615.084	15.4654	13.7556	47.6948	43.5917	0.9411	0.99998		0.55392	2.47147e-08	SD-repressed	SD-regulated
13541110	AT5G58860	cytochrome P450, family 86, subfamily A, polypeptide 1	25.8358	89.6036	21.8179	64.737	1.16307	9.7191	2.23869	3.6118	0.84449	0.99998		0.28833	5.92728e-08	SD-repressed	SD-regulated
13472529	AT4G23750	cytokinin response factor 2	61.778	99.525	70.8106	98.9542	2.81084	4.7771	0.994247	13.457	1.14621	0.99998		0.62073	0.0167	SD-repressed	SD-regulated
13541070	AT5G58760	damaged DNA binding 2	80.9449	153.826	100.704	173.026	10.5841	3.54156	3.15886	14.2431	1.2441	0.99998		0.52621	0.00545	SD-repressed	SD-regulated
13454641	AT3G27925	DegP protease 1	481.451	811.485	627.899	781.03	22.3142	31.4029	8.50896	69.8877	1.30418	0.14599		0.5933	1e-05	SD-repressed	SD-regulated
13432598	AT3G23940	dehydratase family	108.519	172.789	128.829	161.992	3.60535	12.4905	8.04632	5.87267	1.18716	0.99998		0.62804	0.00483	SD-repressed	SD-regulated
13502379	AT5G16710	dehydroascorbate reductase 1	647.164	1104.1	794.859	1035.02	23.8843	121.824	33.161	60.0046	1.22822	0.54006		0.58615	0.00169	SD-repressed	SD-regulated
13419142	AT2G39800	delta1-pyrroline-5-carboxylate synthase 1	179.73	352.489	198.822	299.318	8.2503	21.2766	11.1361	16.6796	1.10623	0.99998		0.50989	7.0367e-07	SD-repressed	SD-regulated
13543280	AT5G64170	dentin sialophosphoprotein-related	194.297	316.287	276.493	221.127	14.8673	17.553	14.9848	14.8995	1.42304	0.17526		0.61431	0.00383	SD-repressed	SD-regulated
13447218	AT3G10160	DHFS-FPGS homolog C	292.579	460.26	345.998	427.175	15.7364	17.0757	2.70788	22.7642	1.18258	0.9658		0.63568	0.00038	SD-repressed	SD-regulated
13543325	AT5G64290	dicarboxylate transport 2.1	400.716	692.159	555.586	751.37	6.54741	18.3558	32.8104	19.4491	1.38648	0.01874		0.57894	6.88949e-09	SD-repressed	SD-regulated
13358254	AT1G72250	Di-glucose binding protein with Kinesin motor domain	60.4337	95.0472	54.9632	84.5764	3.8169	3.57033	6.64131	12.1232	0.90948	0.99998		0.63583	0.03485	SD-repressed	SD-regulated
13534664	AT5G42800	dihydroflavonol 4-reductase	22.0979	70.2222	22.4862	89.7846	2.91469	8.54456	0.370451	4.80622	1.01757	0.99998		0.31469	0.00048	SD-repressed	SD-regulated
13353370	AT1G59124	Disease resistance protein (CC-NBS-LRR class) family	264.868	409.948	338.813	374.452	11.3007	14.5549	8.38782	3.49402	1.27918	0.29879		0.6461	0.00019	SD-repressed	SD-regulated
13352959	AT1G56510	Disease resistance protein (TIR-NBS-LRR class)	40.1059	81.7494	54.8633	98.0379	2.72159	6.97736	2.17857	9.59715	1.36796	0.90127		0.4906	0.00396	SD-repressed	SD-regulated
13385393	AT1G69550	disease resistance protein (TIR-NBS-LRR class)	88.8603	135.687	120.436	148.619	4.98942	4.15784	5.86105	14.927	1.35534	0.59987		0.65489	0.02149	SD-repressed	SD-regulated
13470847	AT4G19530	disease resistance protein (TIR-NBS-LRR class) family	231.378	445.423	327.861	446.572	8.39436	9.93276	2.92829	7.8007	1.41699	0.01051		0.51946	2.59699e-09	SD-repressed	SD-regulated
13516499	AT5G58120	Disease resistance protein (TIR-NBS-LRR class) family	45.2782	134.59	67.9039	160.272	2.02942	2.55252	4.0878	9.0145	1.49971	0.34894		0.33642	4.87571e-12	SD-repressed	SD-regulated
13485704	AT4G16890	disease resistance protein (TIR-NBS-LRR class), putative	104.591	175.091	166.761	166.505	10.0259	7.66909	5.38088	12.7857	1.59442	0.15065		0.59735	0.01793	SD-repressed	SD-regulated
13411207	AT2G21100	Disease resistance-responsive (dirigent-like protein) family protein	73.9527	266.076	66.1011	200.59	3.91905	4.8024	3.24752	11.1235	0.89383	0.99998		0.27794	3.09418e-14	SD-repressed	SD-regulated
13403445	AT2G40840	disproportionating enzyme 2	174.872	296.858	185.916	250.966	0.993657	16.3683	11.9628	21.0791	1.06315	0.99998		0.58908	1e-05	SD-repressed	SD-regulated
13535480	AT5G44680	DNA glycosylase superfamily protein	252.116	430.451	265.533	380.625	18.574	18.654	34.6162	30.0992	1.05322	0.99998		0.5857	0.00024	SD-repressed	SD-regulated
13447319	AT3G10270	DNA GYRASE B1	28.7144	92.3621	78.0566	62.6505	9.23355	14.573	16.1066	22.4466	2.71838	0.39178		0.31089	0.03465	SD-repressed	SD-regulated
13521844	AT5G04130	DNA GYRASE B2	37.3044	124.807	63.9734	127.307	10.4589	27.2925	17.9618	44.9434	1.7149	0.99998		0.2989	0.02368	SD-repressed	SD-regulated
13395859	AT2G22360	DNAJ heat shock family protein	123.23	192.517	149.256	190.718	2.56464	6.31786	17.3636	14.9689	1.2112	0.99998		0.6401	0.00046	SD-repressed	SD-regulated
13387787	AT1G75690	DnaJ/Hsp40 cysteine-rich domain superfamily protein	453.59	762.092	621.558	820.798	10.7047	29.1467	21.5298	43.0166	1.37031	0.02503		0.59519	6.31502e-07	SD-repressed	SD-regulated
13372741	AT1G26790	Dof-type zinc finger DNA-binding family protein	146.617	314.801	219.166	360.226	5.21902	8.73223	18.1083	5.69629	1.49482	0.06941		0.46575	1.52811e-09	SD-repressed	SD-regulated
13506510	AT5G27560	Domain of unknown function (DUF1995)	87.0466	143.123	111.674	164.732	8.22357	7.30412	4.70092	9.72911	1.28293	0.99998		0.60819	0.02529	SD-repressed	SD-regulated
13447654	AT3G10940	dual specificity protein phosphatase (DsPTP1) family protein	49.2544	96.1806	50.8004	77.5743	0.316318	10.2104	1.52339	4.3989	1.03139	0.99998		0.5121	0.00086	SD-repressed	SD-regulated
13474192	AT4G27360	Dynein light chain type 1 family protein	15.3473	47.6979	22.1361	49.0395	1.93238	3.54273	0.916163	4.08163	1.44234	0.99998		0.32176	0.00036	SD-repressed	SD-regulated
13530750	AT5G25090	early nodulin-like protein 13	24.1634	40.1559	21.5313	53.7428	0.587159	1.61763	4.8392	7.83335	0.89107	0.99998		0.60174	0.04526	SD-repressed	SD-regulated
13396848	AT2G25060	early nodulin-like protein 14	106.861	163.008	103.754	159.382	2.20772	5.36864	2.08382	12.7061	0.97092	0.99998		0.65556	0.0023	SD-repressed	SD-regulated
13346757	AT1G31580	ECS1	273.975	1786.4	477.373	1451.56	22.6605	97.693	75.9097	59.3641	1.7424	0.12602		0.15337	3.09418e-14	SD-repressed	SD-regulated
13544652	AT5G67270	end binding protein 1C	190.964	289.899	167.518	242.37	13.5842	11.0141	18.0107	28.1201	0.87722	0.99998		0.65873	0.00745	SD-repressed	SD-regulated
13336346	AT1G05900	endonuclease III 2	152.329	251.296	179.372	262.746	9.62547	3.44199	4.83592	20.2088	1.17753	0.99998		0.60617	0.00078	SD-repressed	SD-regulated
13386873	AT1G73390	Endosomal targeting BRO1-like domain-containing protein	131.288	222.708	135.948	174.556	4.91937	3.93334	3.02033	16.9164	1.03549	0.99998		0.58951	9.65967e-06	SD-repressed	SD-regulated
13387140	AT1G74030	enolase 1	288.085	441.682	292.62	382.728	18.6784	5.85125	26.1546	8.93309	1.01574	0.99998		0.65224	0.00044	SD-repressed	SD-regulated
13469040	AT4G15430	ERD (early-responsive to dehydration stress) family protein	394.486	684.084	474.371	684.777	19.0748	14.236	17.6743	53.1528	1.2025	0.82342		0.57666	1.32991e-06	SD-repressed	SD-regulated
13379580	AT1G54570	Esterase/lipase/thioesterase family protein	79.6537	179.085	82.3684	181.462	1.06903	3.9401	1.75577	4.52135	1.03408	0.99998		0.44478	5.76443e-11	SD-repressed	SD-regulated
13407398	AT2G03200	Eukaryotic aspartyl protease family protein	139.646	606.359	106.885	411.147	6.81882	10.4779	15.1395	10.2906	0.7654	0.99998		0.2303	3.09418e-14	SD-repressed	SD-regulated
13528127	AT5G19110	Eukaryotic aspartyl protease family protein	138.368	326.976	200.072	267.907	14.0733	40.4988	79.1283	47.4583	1.44594	0.99998		0.42317	0.00016	SD-repressed	SD-regulated
13450509	AT3G17330	evolutionarily conserved C-terminal region 6	303.072	553.704	299.033	466.468	45.1249	47.1336	46.1456	47.526	0.98667	0.99998		0.54735	0.00936	SD-repressed	SD-regulated
13517727	AT5G61010	exocyst subunit exo70 family protein E2	57.6719	114.542	57.4409	97.2919	6.82697	3.93192	2.98993	3.50823	0.996	0.99998		0.5035	0.00449	SD-repressed	SD-regulated
13357060	AT1G69530	expansin A1	126.937	330.499	164.406	304.094	1.8283	10.7178	7.63127	7.83205	1.29517	0.52256		0.38408	3.09418e-14	SD-repressed	SD-regulated
13497806	AT5G05290	expansin A2	99.8019	191.97	76.6727	157.527	10.1057	14.5865	9.8138	17.7987	0.76825	0.99998		0.51988	0.00447	SD-repressed	SD-regulated
13490760	AT4G28250	expansin B3	73.645	616.107	95.0244	373.778	2.23215	2.02585	27.6022	22.9389	1.2903	0.99998		0.11953	3.09418e-14	SD-repressed	SD-regulated
13385025	AT1G68740	EXS (ERD1/XPR1/SYG1) family protein	93.4929	171.592	115.464	117.857	6.34034	7.20321	4.89279	4.40082	1.235	0.99998		0.54486	0.00042	SD-repressed	SD-regulated
13368276	AT1G15140	FAD/NAD(P)-binding oxidoreductase	232.92	415.975	314.649	450.922	11.1247	21.8489	16.9333	15.9195	1.35088	0.3074		0.55994	3e-05	SD-repressed	SD-regulated
13530175	AT5G24150	FAD/NAD(P)-binding oxidoreductase family protein	55.7713	173.062	37.4372	166.318	3.171	32.2964	1.82061	43.276	0.67126	0.32101		0.32226	1e-05	SD-repressed	SD-regulated
13530185	AT5G24155	FAD/NAD(P)-binding oxidoreductase family protein	25.2862	171.416	37.9502	155.042	6.58693	7.75879	4.86267	11.498	1.50083	0.99998		0.14751	1.78821e-08	SD-repressed	SD-regulated
13438535	AT3G52370	FASCICLIN-like arabinogalactan protein 15 precursor	20.3741	41.0198	18.5698	30.3382	0.575689	2.24432	3.11231	3.37734	0.91144	0.99998		0.49669	0.0048	SD-repressed	SD-regulated
13435464	AT3G44550	fatty acid reductase 5	64.923	314.59	50.7198	224.99	1.23311	13.1104	5.71047	14.1499	0.78123	0.99998		0.20637	3.09418e-14	SD-repressed	SD-regulated
13432258	AT3G23410	fatty alcohol oxidase 3	66.47	169.789	105.726	185.863	8.92876	14.7102	4.43624	21.3716	1.59058	0.35621		0.39149	0.00015	SD-repressed	SD-regulated
13393337	AT2G16365	F-box family protein	18.732	37.9912	28.2071	42.0476	1.71122	2.95827	2.01181	4.72862	1.50583	0.98676		0.49306	0.04692	SD-repressed	SD-regulated
13399919	AT2G32560	F-box family protein	490.197	738.329	479.704	668.603	10.1038	29.8981	30.324	41.6261	0.97859	0.99998		0.66393	0.00017	SD-repressed	SD-regulated
13544588	AT5G67140	F-box/RNI-like superfamily protein	101.014	170.329	92.9654	126.144	1.29902	13.3738	8.12693	16.9078	0.92032	0.99998		0.59305	0.00131	SD-repressed	SD-regulated
13544165	AT5G66190	ferredoxin-NADP(+)-oxidoreductase 1	3084.93	5891.31	4162.84	5775.53	46.9023	164.524	177.69	127.683	1.34941	0.07139		0.52364	3.31546e-13	SD-repressed	SD-regulated
13342441	AT1G20020	ferredoxin-NADP(+)-oxidoreductase 2	1080.76	1954.71	1417.01	2054.79	35.9596	43.4922	64.6433	110.283	1.31113	0.1101		0.5529	4.82642e-09	SD-repressed	SD-regulated
13537549	AT5G49740	ferric reduction oxidase 7	97.4035	217.566	115.935	236.528	5.45568	22.5553	3.45181	19.3102	1.19025	0.99998		0.4477	2e-05	SD-repressed	SD-regulated
13414889	AT2G30390	ferrochelatase 2	174.315	308.513	210.652	328.256	6.88946	9.87949	2.88686	26.8789	1.20845	0.84216		0.56502	2e-05	SD-repressed	SD-regulated
13494193	AT4G36220	ferulic acid 5-hydroxylase 1	141.355	722.629	172.933	600.637	14.8639	6.70876	26.1784	29.1557	1.22339	0.99998		0.19561	3.09418e-14	SD-repressed	SD-regulated
13465479	AT4G04020	fibrillin	145.157	332.919	155.294	243.494	8.42033	19.4949	3.08532	8.52694	1.06984	0.99998		0.43601	2.56777e-07	SD-repressed	SD-regulated
13495802	AT4G39710	FK506-binding protein 16-2	408.756	670.372	499.012	621.407	18.4264	25.5306	22.4104	37.6639	1.22081	0.80941		0.60974	4e-05	SD-repressed	SD-regulated
13420860	AT2G43560	FKBP-like peptidyl-prolyl cis-trans isomerase family protein	819.63	1478.4	1132.06	1526.57	17.141	23.8719	70.8523	7.77589	1.38118	0.06413		0.5544	5.6008e-09	SD-repressed	SD-regulated
13426301	AT3G10060	FKBP-like peptidyl-prolyl cis-trans isomerase family protein	115.135	241.857	165.355	234.798	8.8941	6.64452	9.29642	2.69273	1.43619	0.32902		0.47605	2.1357e-06	SD-repressed	SD-regulated
13487039	AT4G19830	FKBP-like peptidyl-prolyl cis-trans isomerase family protein	244.907	469.844	356.685	458.832	17.4161	19.1825	27.1794	18.0638	1.45641	0.2207		0.52125	1e-05	SD-repressed	SD-regulated
13437976	AT3G51240	flavanone 3-hydroxylase	41.8934	241.323	40.2101	215.993	2.70309	16.5882	0.489437	12.0188	0.95982	0.99998		0.1736	3.09418e-14	SD-repressed	SD-regulated
13339153	AT1G12200	Flavin-binding monooxygenase family protein	71.237	126.945	95.3978	75.894	3.91725	6.32273	5.43362	11.8806	1.33916	0.70067		0.56116	0.00177	SD-repressed	SD-regulated
13499397	AT5G08640	flavonol synthase 1	21.245	54.4036	22.5029	43.4097	0.727953	5.74316	3.18828	3.41054	1.05921	0.99998		0.39051	0.00016	SD-repressed	SD-regulated
13486009	AT4G17360	Formyl transferase	58.3418	174.439	95.9876	161.582	2.29398	12.2655	6.96835	7.99635	1.64526	0.05068		0.33445	1.79157e-10	SD-repressed	SD-regulated
13411334	AT2G21330	fructose-bisphosphate aldolase 1	1256.83	1944.51	1636.66	1914.27	44.1767	25.9128	27.436	119.664	1.30221	0.13987		0.64635	5e-05	SD-repressed	SD-regulated
13399147	AT2G30950	FtsH extracellular protease family	472.463	829.568	591.708	828.35	5.04315	35.9724	23.728	27.6734	1.25239	0.15944		0.56953	9.01271e-08	SD-repressed	SD-regulated
13472628	AT4G23940	FtsH extracellular protease family	125.649	217.025	150.776	181.374	5.67822	6.51649	7.81697	6.11621	1.19997	0.99998		0.57896	6e-05	SD-repressed	SD-regulated
13509561	AT5G42270	FtsH extracellular protease family	363.463	649.674	532.039	651.333	15.9538	46.8316	16.0583	14.4093	1.46381	0.01506		0.55945	3e-05	SD-repressed	SD-regulated
13377812	AT1G50250	FTSH protease 1	884.451	1353.7	1281.33	1338.86	11.1718	41.1938	63.1805	56.5972	1.44873	0.00814		0.65336	2.86242e-06	SD-repressed	SD-regulated
13364199	AT1G06430	FTSH protease 8	550.918	973.116	773.274	962.724	28.0564	45.992	21.9216	43.6478	1.40361	0.01716		0.56614	5.09677e-06	SD-repressed	SD-regulated
13541115	AT5G58870	FTSH protease 9	183.01	330.322	224.926	315.616	1.80179	23.0373	12.8866	6.10103	1.22904	0.6145		0.55404	3.68905e-06	SD-repressed	SD-regulated
13443125	AT3G01260	Galactose mutarotase-like superfamily protein	18.5434	42.3037	18.2195	21.6555	1.64504	6.13484	1.3428	1.16137	0.98253	0.99998		0.43834	0.03221	SD-repressed	SD-regulated
13544348	AT5G66530	Galactose mutarotase-like superfamily protein	478.318	847.858	567.907	880.062	12.5902	43.9786	29.4828	34.6387	1.1873	0.78186		0.56415	6.7606e-07	SD-repressed	SD-regulated
13396708	AT2G24540	Galactose oxidase/kelch repeat superfamily protein	54.1757	212.5	83.5141	218.394	5.17769	14.0842	6.88887	11.1947	1.54154	0.49153		0.25494	6.17982e-11	SD-repressed	SD-regulated
13373397	AT1G28600	GDSL-like Lipase/Acylhydrolase superfamily protein	33.6786	63.3554	51.2068	60.4725	2.26179	5.0413	2.34699	0.315578	1.52045	0.48096		0.53158	0.02138	SD-repressed	SD-regulated
13379308	AT1G54010	GDSL-like Lipase/Acylhydrolase superfamily protein	576.411	986.199	586.993	957.166	37.6238	15.8381	66.6144	10.3975	1.01836	0.99998		0.58448	1e-05	SD-repressed	SD-regulated
13387282	AT1G74460	GDSL-like Lipase/Acylhydrolase superfamily protein	44.8618	255.871	38.0523	154.034	2.25306	17.7815	3.78357	16.3142	0.84821	0.99998		0.17533	3.09418e-14	SD-repressed	SD-regulated
13396386	AT2G23540	GDSL-like Lipase/Acylhydrolase superfamily protein	58.4537	334.253	48.4496	163.289	4.68462	28.774	1.30121	9.28107	0.82885	0.99998		0.17488	3.09418e-14	SD-repressed	SD-regulated
13444908	AT3G05180	GDSL-like Lipase/Acylhydrolase superfamily protein	201.624	354.227	265.212	380.478	7.41227	7.10284	5.00121	14.4862	1.31538	0.22576		0.56919	9.80679e-07	SD-repressed	SD-regulated
13437014	AT3G48460	GDSL-like Lipase/Acylhydrolase superfamily protein	26.465	59.7103	28.7326	64.1659	1.11583	2.02284	1.16183	6.65501	1.08569	0.99998		0.44322	6e-05	SD-repressed	SD-regulated
13437685	AT3G50400	GDSL-like Lipase/Acylhydrolase superfamily protein	63.0965	221.098	48.4049	181.643	5.40316	6.71265	3.22974	10.6081	0.76716	0.99998		0.28538	9.80633e-12	SD-repressed	SD-regulated
13473995	AT4G26790	GDSL-like Lipase/Acylhydrolase superfamily protein	12.8732	50.8664	12.1021	39.1713	0.436841	2.85046	0.853701	4.54733	0.9401	0.99998		0.25308	1.84858e-09	SD-repressed	SD-regulated
13474903	AT4G28780	GDSL-like Lipase/Acylhydrolase superfamily protein	563.896	1041.93	533.242	955.893	25.2038	58.6177	67.8564	28.5216	0.94564	0.99998		0.54121	2.43588e-06	SD-repressed	SD-regulated
13511072	AT5G45950	GDSL-like Lipase/Acylhydrolase superfamily protein	319.428	614.873	209.87	504.264	11.9611	13.4117	25.8905	29.2012	0.65702	0.17377		0.5195	2.52456e-10	SD-repressed	SD-regulated
13400716	AT2G34630	geranyl diphosphate synthase 1	136.708	210.27	187.835	219.973	13.0446	1.6104	7.13895	12.6457	1.37398	0.60417		0.65016	0.02079	SD-repressed	SD-regulated
13390011	AT1G80340	gibberellin 3-oxidase 2	41.6299	102.127	40.6746	91.0128	3.66748	5.45273	2.08852	1.93675	0.97705	0.99998		0.40763	6e-05	SD-repressed	SD-regulated
13343460	AT1G22690	Gibberellin-regulated family protein	710.827	1323.89	823.71	1194.09	9.19371	33.4676	39.946	120.944	1.1588	0.99998		0.53692	6.70965e-12	SD-repressed	SD-regulated
13343508	AT1G22770	gigantea protein (GI)	81.8416	142.174	67.9463	115.099	2.4944	2.6945	4.14555	3.81869	0.83022	0.99998		0.57564	6e-05	SD-repressed	SD-regulated
13344097	AT1G24280	glucose-6-phosphate dehydrogenase 3	101.366	181.32	89.6082	145.849	6.74442	13.9967	1.56253	6.96959	0.88401	0.99998		0.55904	0.00197	SD-repressed	SD-regulated
13358536	AT1G72970	Glucose-methanol-choline (GMC) oxidoreductase family protein	322.735	774.175	286.14	632.212	23.2838	18.1872	47.8358	39.5868	0.88661	0.99998		0.41688	7.35786e-11	SD-repressed	SD-regulated
13424031	AT3G04110	glutamate receptor 1.1	62.7413	95.7887	68.6063	96.2321	3.62842	2.60278	1.22722	7.87515	1.09348	0.99998		0.655	0.04709	SD-repressed	SD-regulated
13415855	AT2G32400	glutamate receptor 5	64.5503	98.353	66.9745	94.9181	3.1531	4.67424	6.25565	3.98793	1.03755	0.99998		0.65631	0.04568	SD-repressed	SD-regulated
13497279	AT5G04140	glutamate synthase 1	1861.47	3694.1	2567.77	3762.12	30.7741	124.083	59.6031	103.368	1.37943	0.00823		0.5039	2.68475e-11	SD-repressed	SD-regulated
13437127	AT3G48730	glutamate-1-semialdehyde 2,1-aminomutase 2	189.64	327.373	272.928	321.561	7.62635	31.1752	25.7436	33.7109	1.43919	0.16268		0.57928	0.00078	SD-repressed	SD-regulated
13396759	AT2G24762	glutamine dumper 4	50.5305	96.6423	50.0825	73.2622	4.35355	1.58085	2.32716	4.86009	0.99113	0.99998		0.52286	0.00186	SD-repressed	SD-regulated
13372289	AT1G25350	glutamine-tRNA ligase, putative / glutaminyl-tRNA synthetase, putative / GlnRS, putative	504.959	768.682	541.723	700.612	19.771	89.0979	17.1683	127.367	1.07281	0.99998		0.65692	0.01863	SD-repressed	SD-regulated
13483233	AT4G11600	glutathione peroxidase 6	316.723	492.996	292.858	481.58	11.8941	25.5731	17.335	16.1573	0.92465	0.99998		0.64244	0.00071	SD-repressed	SD-regulated
13399074	AT2G30860	glutathione S-transferase PHI 9	359.98	569.686	361.258	512.129	12.3804	22.042	37.6876	41.0028	1.00355	0.99998		0.63189	7e-05	SD-repressed	SD-regulated
13414535	AT2G29450	glutathione S-transferase tau 5	135.239	227.951	195.782	231.732	9.74615	12.1889	16.6005	14.3595	1.44767	0.32567		0.59328	0.00378	SD-repressed	SD-regulated
13460251	AT3G55040	glutathione transferase lambda 2	127.028	268.402	188.023	245.385	5.27852	28.1788	9.84332	7.82176	1.48017	0.11175		0.47327	3e-05	SD-repressed	SD-regulated
13367225	AT1G12900	glyceraldehyde 3-phosphate dehydrogenase A subunit 2	546.14	888.937	685.241	827.335	14.477	78.4833	18.7225	39.3604	1.2547	0.3529		0.61437	0.0004	SD-repressed	SD-regulated
13418435	AT2G38110	glycerol-3-phosphate acyltransferase 6	26.5175	66.4158	28.5061	46.2976	2.40874	3.0371	1.14088	7.05565	1.075	0.99998		0.39926	0.0002	SD-repressed	SD-regulated
13401045	AT2G35370	glycine decarboxylase complex H	290.716	436.221	327.109	425.997	17.0466	19.5595	11.8736	19.6701	1.12519	0.99998		0.66644	0.00958	SD-repressed	SD-regulated
13492719	AT4G33010	glycine decarboxylase P-protein 1	4873.55	8795.97	6090.42	8097.61	174.183	46.7398	164.123	387.38	1.24969	0.42144		0.55407	3.8694e-10	SD-repressed	SD-regulated
13391844	AT2G05440	GLYCINE RICH PROTEIN 9	44.0779	91.4374	73.4942	97.953	2.30304	0.44282	2.96082	6.71517	1.66737	0.07455		0.48206	1e-05	SD-repressed	SD-regulated
13380161	AT1G55990	glycine-rich protein	157.559	547.069	89.0921	494.282	16.5429	36.8716	10.0847	48.4938	0.56545	0.18432		0.28801	1.12973e-10	SD-repressed	SD-regulated
13384732	AT1G67870	glycine-rich protein	1047.23	1902.43	1223.61	1429.03	38.1103	77.0386	135.872	155.107	1.16842	0.99998		0.55047	1.81788e-07	SD-repressed	SD-regulated
13477120	AT4G33610	glycine-rich protein	155.538	503.606	101.523	508.139	14.4458	14.4266	10.8568	85.3307	0.65272	0.45858		0.30885	3.46548e-13	SD-repressed	SD-regulated
13537378	AT5G49350	Glycine-rich protein family	15.0141	30.2884	13.2225	22.7298	1.028	2.31562	1.29882	1.83467	0.88067	0.99998		0.4957	0.04947	SD-repressed	SD-regulated
13505237	AT5G24300	Glycogen/starch synthases, ADP-glucose type	585.977	917.77	735.216	806.243	21.9288	27.6649	21.8247	34.3526	1.25468	0.25914		0.63848	1e-05	SD-repressed	SD-regulated
13445344	AT3G06035	Glycoprotein membrane precursor GPI-anchored	71.3556	113.978	70.5031	106.298	5.25371	4.62931	4.1223	7.57056	0.98805	0.99998		0.62605	0.02578	SD-repressed	SD-regulated
13503391	AT5G19240	Glycoprotein membrane precursor GPI-anchored	24.0887	57.7409	25.4827	40.9175	3.2053	3.39971	2.20507	7.27464	1.05787	0.99998		0.41719	0.00583	SD-repressed	SD-regulated
13509777	AT5G42720	Glycosyl hydrolase family 17 protein	87.5324	169.842	94.8562	158.038	2.05802	5.59967	5.15811	8.44657	1.08367	0.99998		0.51538	1.13065e-06	SD-repressed	SD-regulated
13451404	AT3G19620	Glycosyl hydrolase family protein	38.0812	80.6315	28.8356	54.4765	0.773889	6.26128	2.36812	5.93325	0.75721	0.99998		0.47229	0.00023	SD-repressed	SD-regulated
13497631	AT5G04885	Glycosyl hydrolase family protein	126.011	199.116	115.471	177.001	1.28864	7.65056	4.95574	4.35971	0.91636	0.99998		0.63285	0.00023	SD-repressed	SD-regulated
13487029	AT4G19810	Glycosyl hydrolase family protein with chitinase insertion domain	545.483	990.488	476.143	862.182	30.2395	13.2286	30.1614	21.9529	0.87288	0.99998		0.55072	5.90104e-08	SD-repressed	SD-regulated
13375006	AT1G32860	Glycosyl hydrolase superfamily protein	66.5255	128.166	82.2018	103.294	3.46302	6.17878	7.9865	6.50702	1.23564	0.99998		0.51906	0.00026	SD-repressed	SD-regulated
13425053	AT3G06510	Glycosyl hydrolase superfamily protein	94.1252	156.425	140.128	179.765	4.41856	9.02169	6.00638	13.0998	1.48874	0.10594		0.60173	0.00559	SD-repressed	SD-regulated
13544306	AT5G66460	Glycosyl hydrolase superfamily protein	131.877	210.201	126.662	179.074	4.69514	8.01316	13.5399	10.4951	0.96046	0.99998		0.62738	0.00037	SD-repressed	SD-regulated
13542469	AT5G62220	glycosyltransferase 18	59.5349	124.714	57.2193	126.042	3.97388	4.7518	9.34885	4.78763	0.96111	0.99998		0.47737	4e-05	SD-repressed	SD-regulated
13339000	AT1G11840	glyoxalase I homolog	650.586	1198.12	683.225	992.117	8.50713	60.9222	36.7646	27.7568	1.05017	0.99998		0.54301	1.54616e-09	SD-repressed	SD-regulated
13500902	AT5G13200	GRAM domain family protein	63.085	98.4844	69.3573	71.5409	1.00636	6.52739	2.78352	5.88339	1.09943	0.99998		0.64056	0.02136	SD-repressed	SD-regulated
13430577	AT3G19450	GroES-like zinc-binding alcohol dehydrogenase family protein	176.666	328.369	198.198	382.413	12.9262	16.3252	15.1309	6.79655	1.12188	0.99998		0.53801	9e-05	SD-repressed	SD-regulated
13374980	AT1G32780	GroES-like zinc-binding dehydrogenase family protein	55.9893	235.809	91.8447	235.269	6.05697	14.7087	5.36338	14.1736	1.6404	0.27254		0.23744	1.17355e-11	SD-repressed	SD-regulated
13481182	AT4G02930	GTP binding Elongation factor Tu family protein	234.85	386.946	233.372	331.222	3.1947	35.6263	19.0521	23.7384	0.9937	0.99998		0.60693	0.00093	SD-repressed	SD-regulated
13465089	AT4G02790	GTP-binding family protein	39.4851	66.9975	60.8015	62.9804	1.0343	1.95469	6.32996	4.65475	1.53986	0.41897		0.58935	0.00677	SD-repressed	SD-regulated
13418692	AT2G38740	Haloacid dehalogenase-like hydrolase (HAD) superfamily protein	143.387	258.609	141.117	214.153	5.84457	16.476	16.9798	16.9378	0.98417	0.99998		0.55446	0.00012	SD-repressed	SD-regulated
13467512	AT4G11570	Haloacid dehalogenase-like hydrolase (HAD) superfamily protein	229.699	415.529	307.92	402.34	3.10308	22.0722	20.8414	15.5437	1.34054	0.17373		0.55279	8.73935e-07	SD-repressed	SD-regulated
13495904	AT4G39970	Haloacid dehalogenase-like hydrolase (HAD) superfamily protein	116.419	282.324	166.21	268.107	8.99418	26.7533	11.2953	17.9293	1.42768	0.42195		0.41236	7.20697e-06	SD-repressed	SD-regulated
13532710	AT5G36790	Haloacid dehalogenase-like hydrolase (HAD) superfamily protein	672.282	1464.09	989.269	1429.28	23.002	92.4899	36.1043	47.1154	1.47151	0.00225		0.45918	6.00255e-10	SD-repressed	SD-regulated
13535683	AT5G45170	Haloacid dehalogenase-like hydrolase (HAD) superfamily protein	111.533	209.338	155.808	228.104	7.19242	5.20398	8.68658	18.837	1.39696	0.36914		0.53279	2e-05	SD-repressed	SD-regulated
13513562	AT5G51460	Haloacid dehalogenase-like hydrolase (HAD) superfamily protein	130.337	203.591	176.577	202.632	3.98684	2.5745	6.93894	15.9843	1.35477	0.16268		0.64019	0.00015	SD-repressed	SD-regulated
13352931	AT1G56500	haloacid dehalogenase-like hydrolase family protein	508.19	810.844	608.181	826.252	15.6412	21.2047	16.0146	37.9067	1.19676	0.55479		0.62674	2.8523e-06	SD-repressed	SD-regulated
13521004	AT5G01770	HEAT repeat ;WD domain, G-beta repeat protein protein	100.495	198.677	131.794	160.029	4.74741	17.0002	3.37292	13.4008	1.31145	0.61275		0.50582	0.00012	SD-repressed	SD-regulated
13432619	AT3G23990	heat shock protein 60	197.929	301.546	203.165	262.354	6.26509	19.8086	7.46252	12.3052	1.02645	0.99998		0.65638	0.00377	SD-repressed	SD-regulated
13416238	AT2G33210	heat shock protein 60-2	237.06	410.946	213.627	364.402	21.8156	8.26694	22.2151	10.0287	0.90115	0.99998		0.57687	0.0002	SD-repressed	SD-regulated
13448447	AT3G12580	heat shock protein 70	147.221	269.533	111.157	259.938	11.7091	15.4309	3.40506	16.1201	0.75503	0.47979		0.54621	0.00058	SD-repressed	SD-regulated
13515572	AT5G56010	heat shock protein 81-3	10.9196	25.207	17.7215	20.6668	0.257039	0.762195	4.88531	2.24293	1.62291	0.99998		0.4332	0.00129	SD-repressed	SD-regulated
13425612	AT3G07770	HEAT SHOCK PROTEIN 89.1	247.901	415.371	261.007	349.421	15.9977	26.5335	25.0819	7.87393	1.05287	0.99998		0.59682	0.00074	SD-repressed	SD-regulated
13535103	AT5G43840	heat shock transcription factor A6A	17.4127	32.4466	30.2297	24.8285	0.506977	0.842606	3.31806	5.86999	1.73607	0.34465		0.53666	0.01476	SD-repressed	SD-regulated
13494682	AT4G37270	heavy metal atpase 1	337.918	543.466	415.769	552.479	2.23217	27.2079	19.2499	23.0805	1.23038	0.28817		0.62178	5.81578e-06	SD-repressed	SD-regulated
13502681	AT5G17450	Heavy metal transport/detoxification superfamily protein	71.5198	129.807	74.5486	101.728	4.54576	2.65266	5.13103	6.54888	1.04235	0.99998		0.55097	0.00028	SD-repressed	SD-regulated
13439196	AT3G54050	high cyclic electron flow 1	85.5649	142.95	117.962	152.276	4.76751	9.42016	4.23779	1.18396	1.37862	0.40229		0.59857	0.01123	SD-repressed	SD-regulated
13493027	AT4G33470	histone deacetylase 14	156.537	236.508	202.979	252.719	7.44598	7.35293	6.7285	19.1333	1.29668	0.56031		0.66186	0.0048	SD-repressed	SD-regulated
13435560	AT3G44750	histone deacetylase 3	110.347	176.886	118.125	162.156	8.23606	6.13568	12.2453	5.32674	1.07048	0.99998		0.62383	0.00928	SD-repressed	SD-regulated
13397957	AT2G27840	histone deacetylase-related / HD-related	72.8684	123.34	68.7076	93.2236	3.47877	10.366	6.34482	5.9253	0.9429	0.99998		0.59079	0.02014	SD-repressed	SD-regulated
13472544	AT4G23800	HMG (high mobility group) box protein	123.581	204.236	139.597	188.312	1.44008	6.28956	15.9886	16.1019	1.1296	0.99998		0.60509	3e-05	SD-repressed	SD-regulated
13363423	AT1G04880	HMG (high mobility group) box protein with ARID/BRIGHT DNA-binding domain	11.4938	31.3173	24.983	31.257	1.08998	3.57048	1.08473	2.58408	2.17361	0.11418		0.36701	0.00714	SD-repressed	SD-regulated
13412137	AT2G23840	HNH endonuclease	36.8173	71.7404	63.1367	64.3156	1.37248	1.18898	5.66583	2.84253	1.71487	0.13933		0.5132	0.00021	SD-repressed	SD-regulated
13492711	AT4G32980	homeobox gene 1	88.8079	225.021	105.352	205.087	4.74482	9.76834	5.04837	5.66964	1.18629	0.99998		0.39466	1.29377e-09	SD-repressed	SD-regulated
13334363	AT1G01520	Homeodomain-like superfamily protein	11.9143	48.88	15.9468	52.9097	0.346269	5.6483	2.92647	9.50202	1.33845	0.99998		0.24375	5.38769e-08	SD-repressed	SD-regulated
13414913	AT2G30424	Homeodomain-like superfamily protein	196.102	368.295	246.713	339.63	4.18059	40.6628	20.2568	42.4852	1.25808	0.83777		0.53246	0.00015	SD-repressed	SD-regulated
13426114	AT3G09600	Homeodomain-like superfamily protein	475.959	721.372	688.958	701.884	6.63012	29.6451	16.8622	10.8054	1.44752	0.00286		0.6598	4e-05	SD-repressed	SD-regulated
13532859	AT5G37260	Homeodomain-like superfamily protein	606.086	1378.73	641.846	1867.21	27.4119	73.5006	23.1315	124.63	1.059	0.99998		0.4396	1.12185e-10	SD-repressed	SD-regulated
13538751	AT5G52660	Homeodomain-like superfamily protein	92.2015	139.233	102.062	153.109	4.08512	9.61186	0.830078	5.01544	1.10695	0.99998		0.66221	0.04779	SD-repressed	SD-regulated
13448084	AT3G11945	homogentisate prenyltransferase	325.193	601.34	468.064	622.534	13.5283	33.5182	9.46662	51.7075	1.43934	0.01397		0.54078	2.7719e-06	SD-repressed	SD-regulated
13539629	AT5G55280	homolog of bacterial cytokinesis Z-ring protein FTSZ 1-1	255.663	395.969	281.056	386.815	13.0506	19.5717	8.14787	20.7572	1.09932	0.99998		0.64567	0.00129	SD-repressed	SD-regulated
13380220	AT1G56110	homolog of nucleolar protein NOP56	449.576	734.978	406.512	654.951	16.6746	62.844	23.7352	52.7695	0.90421	0.99998		0.61169	0.00074	SD-repressed	SD-regulated
13412084	AT2G23670	homolog of Synechocystis YCF37	87.8914	190.645	133.476	184.461	2.5895	8.95374	15.9026	2.85377	1.51865	0.23966		0.46102	3.19726e-07	SD-repressed	SD-regulated
13389267	AT1G78990	HXXXD-type acyl-transferase family protein	45.8458	264.126	49.4483	167.846	5.5992	14.9759	6.64229	16.7158	1.07858	0.99998		0.17358	3.09418e-14	SD-repressed	SD-regulated
13437656	AT3G50270	HXXXD-type acyl-transferase family protein	24.3485	44.37	37.3164	47.138	1.37652	2.12899	2.78644	7.47848	1.53259	0.71309		0.54876	0.03203	SD-repressed	SD-regulated
13509011	AT5G41040	HXXXD-type acyl-transferase family protein	702.633	1075.98	496.735	1000.07	20.5863	9.73859	37.5142	57.9583	0.70696	0.10689		0.65301	4.86054e-06	SD-repressed	SD-regulated
13411698	AT2G22510	hydroxyproline-rich glycoprotein family protein	22.9837	197.642	14.4165	120.69	1.58658	8.30128	0.888337	9.48645	0.62725	0.65311		0.11629	3.09418e-14	SD-repressed	SD-regulated
13523863	AT5G09480	hydroxyproline-rich glycoprotein family protein	100.3	381.797	83.3748	193.326	6.75819	2.89407	12.0931	8.44999	0.83126	0.99998		0.2627	3.09418e-14	SD-repressed	SD-regulated
13388322	AT1G76952	inflorescence deficient in abscission (IDA)-like 5	47.8306	80.143	46.7621	64.0102	3.55488	2.48875	3.16037	5.72958	0.97766	0.99998		0.59682	0.02505	SD-repressed	SD-regulated
13438216	AT3G51740	inflorescence meristem receptor-like kinase 2	69.7292	117.929	81.8966	114.673	3.33201	5.00277	3.96253	4.83469	1.17449	0.99998		0.59128	0.00344	SD-repressed	SD-regulated
13443834	AT3G02870	Inositol monophosphatase family protein	99.5914	204.836	134.124	219.139	10.1122	9.4234	14.0008	17.8647	1.34675	0.99192		0.4862	0.00013	SD-repressed	SD-regulated
13519045	AT5G63980	Inositol monophosphatase family protein	69.1675	130.268	75.5373	121.476	5.57719	5.35012	13.6177	14.302	1.09209	0.99998		0.53096	0.00109	SD-repressed	SD-regulated
13509590	AT5G42390	Insulinase (Peptidase family M16) family protein	621.775	998.654	819.096	1004.5	13.9922	39.4229	43.4033	33.5673	1.31735	0.14739		0.62261	8.03336e-06	SD-repressed	SD-regulated
13518504	AT5G62720	Integral membrane HPP family protein	99.8502	306.134	117.355	271.551	5.59818	17.6517	15.9905	13.0206	1.17531	0.99998		0.32617	3.19814e-12	SD-repressed	SD-regulated
13418891	AT2G39250	Integrase-type DNA-binding superfamily protein	72.7467	189.25	114.258	167.685	5.32308	6.31396	8.14737	8.42413	1.57063	0.19546		0.38439	1.09973e-08	SD-repressed	SD-regulated
13478898	AT4G37750	Integrase-type DNA-binding superfamily protein	53.2921	90.1836	54.8788	79.9818	2.32099	3.02706	4.51307	2.42111	1.02977	0.99998		0.59093	0.00539	SD-repressed	SD-regulated
13459251	AT3G52870	IQ calmodulin-binding motif family protein	111.963	182.66	90.5159	157.808	6.17295	3.98617	5.91938	5.80345	0.80844	0.99998		0.61296	0.00208	SD-repressed	SD-regulated
13498666	AT5G07240	IQ-domain 24	31.6752	66.4614	53.0375	68.0703	2.68834	3.6027	3.50708	8.91894	1.67442	0.3238		0.4766	0.00424	SD-repressed	SD-regulated
13341993	AT1G18870	isochorismate synthase 2	85.0217	156.914	45.9037	105.376	6.74908	5.39961	13.0972	8.61016	0.53991	0.71214		0.54184	0.0008	SD-repressed	SD-regulated
13382967	AT1G63970	isoprenoid F	230.202	402.702	329.586	415.221	13.1896	18.0806	9.30046	3.14862	1.43172	0.05734		0.57164	3e-05	SD-repressed	SD-regulated
13418944	AT2G39310	jacalin-related lectin 22	471.048	826.56	538.254	514.151	11.4994	54.4753	34.0867	49.5551	1.14267	0.99998		0.56989	3.10576e-06	SD-repressed	SD-regulated
13387549	AT1G75100	J-domain protein required for chloroplast accumulation response 1	479.322	777.037	668.564	735.64	12.9995	35.3565	10.7532	33.7101	1.39481	0.00644		0.61686	9.12637e-06	SD-repressed	SD-regulated
13334518	AT1G01790	K+ efflux antiporter 1	341.772	748.597	447.058	699.891	13.4917	40.9319	4.64382	22.4227	1.30806	0.1304		0.45655	3.24519e-10	SD-repressed	SD-regulated
13470978	AT4G19960	K+ uptake permease 9	146.14	302.634	119.159	286.152	7.71622	12.8816	1.89827	17.2006	0.81538	0.92402		0.48289	2.08527e-07	SD-repressed	SD-regulated
13497851	AT5G05390	laccase 12	143.491	221.318	100.043	306.64	6.29209	5.91102	15.3672	29.305	0.69721	0.75532		0.64835	0.00353	SD-repressed	SD-regulated
13498615	AT5G07130	laccase 13	113.307	366.625	84.6478	344.001	4.63892	12.0336	9.93431	41.857	0.74707	0.99998		0.30905	3.09418e-14	SD-repressed	SD-regulated
13419402	AT2G40370	laccase 5	79.0056	272.228	54.5453	226.737	6.18889	20.2894	1.22141	9.42921	0.6904	0.32343		0.29022	1.96731e-10	SD-repressed	SD-regulated
13540861	AT5G58330	lactate/malate dehydrogenase family protein	463.46	780.385	648.28	808.901	16.57	34.9644	32.6142	32.5302	1.39878	0.04722		0.59389	6.42909e-06	SD-repressed	SD-regulated
13540286	AT5G57040	Lactoylglutathione lyase / glyoxalase I family protein	236.349	416.29	301.437	388.527	6.64021	24.888	22.2366	1.46841	1.27539	0.6052		0.56775	2e-05	SD-repressed	SD-regulated
13501560	AT5G14760	L-aspartate oxidase	111.12	495.245	161.062	471.276	5.72106	15.7044	5.15994	28.5357	1.44945	0.16412		0.22437	3.09418e-14	SD-repressed	SD-regulated
13431169	AT3G20590	Late embryogenesis abundant (LEA) hydroxyproline-rich glycoprotein family	71.7273	111.196	75.316	98.3211	1.01822	7.51105	4.63615	8.38305	1.05003	0.99998		0.64506	0.02079	SD-repressed	SD-regulated
13474207	AT4G27400	Late embryogenesis abundant (LEA) protein-related	243.213	404.712	227.043	377.756	23.7815	12.1792	1.89994	37.2985	0.93351	0.99998		0.60095	0.00132	SD-repressed	SD-regulated
13514906	AT5G54370	Late embryogenesis abundant (LEA) protein-related	566.22	932.423	572.571	872.034	26.0746	23.2486	60.2911	73.0976	1.01122	0.99998		0.60726	2.76644e-06	SD-repressed	SD-regulated
13522859	AT5G06760	Late Embryogenesis Abundant 4-5	76.256	127.738	64.7321	103.359	5.55021	6.53232	1.60722	7.07166	0.84888	0.99998		0.59697	0.02034	SD-repressed	SD-regulated
13423348	AT3G02480	Late embryogenesis abundant protein (LEA) family protein	51.763	170.418	55.627	136.016	2.61779	15.2712	4.63836	15.0805	1.07465	0.99998		0.30374	8.37607e-10	SD-repressed	SD-regulated
13347138	AT1G32560	Late embryogenesis abundant protein, group 1 protein	77.9662	212.261	73.2112	186.297	7.40065	9.46953	2.49332	14.5023	0.93901	0.99998		0.36731	5.38769e-08	SD-repressed	SD-regulated
13451308	AT3G19430	late embryogenesis abundant protein-related / LEA protein-related	47.1986	86.509	44.925	88.3555	2.2558	12.232	1.77617	17.0512	0.95183	0.99998		0.54559	0.04569	SD-repressed	SD-regulated
13509808	AT5G42760	Leucine carboxyl methyltransferase	15.366	37.5044	17.571	35.792	0.289793	4.13211	1.09176	3.02318	1.1435	0.99998		0.40971	0.00131	SD-repressed	SD-regulated
13386317	AT1G72300	Leucine-rich receptor-like protein kinase family protein	207.531	315.12	273.503	343.872	8.90684	18.044	12.0313	43.2515	1.31789	0.33655		0.65858	0.00244	SD-repressed	SD-regulated
13347510	AT1G33670	Leucine-rich repeat (LRR) family protein	12.115	28.7081	12.2184	20.9836	0.729309	2.09954	0.829476	1.02389	1.00854	0.99998		0.422	0.00759	SD-repressed	SD-regulated
13377562	AT1G49750	Leucine-rich repeat (LRR) family protein	228.772	405.256	235.365	397.553	9.81144	20.0219	14.0145	8.07174	1.02882	0.99998		0.56451	1e-05	SD-repressed	SD-regulated
13429613	AT3G17640	Leucine-rich repeat (LRR) family protein	217.913	338.644	188.785	302.497	11.6997	7.893	19.7715	38.0992	0.86633	0.99998		0.64349	0.00066	SD-repressed	SD-regulated
13338661	AT1G11130	Leucine-rich repeat protein kinase family protein	113.058	216.423	118.645	196.792	7.47505	12.3892	8.47343	10.0029	1.04942	0.99998		0.52239	7e-05	SD-repressed	SD-regulated
13397663	AT2G27060	Leucine-rich repeat protein kinase family protein	208.934	371.134	207.069	329.655	8.80079	15.2855	11.034	32.6455	0.99107	0.99998		0.56296	3.12228e-06	SD-repressed	SD-regulated
13405356	AT2G45340	Leucine-rich repeat protein kinase family protein	132.032	234.422	150.469	231.351	4.80097	15.0715	6.83845	24.8678	1.13964	0.99998		0.56322	7e-05	SD-repressed	SD-regulated
13444258	AT3G03770	Leucine-rich repeat protein kinase family protein	65.851	194.371	72.2215	189.203	6.15857	7.34792	6.20225	8.37232	1.09674	0.99998		0.33879	1.00951e-08	SD-repressed	SD-regulated
13472522	AT4G23740	Leucine-rich repeat protein kinase family protein	155.144	243.522	157.833	238.404	6.09345	11.6835	17.7482	2.82959	1.01733	0.99998		0.63709	0.00111	SD-repressed	SD-regulated
13540818	AT5G58150	Leucine-rich repeat protein kinase family protein	106.678	174.517	121.24	154.387	3.47381	8.61369	3.80728	8.85985	1.1365	0.99998		0.61128	0.00086	SD-repressed	SD-regulated
13518488	AT5G62710	Leucine-rich repeat protein kinase family protein	64.5941	104.169	75.4739	84.6329	2.88504	7.85221	5.28618	5.4295	1.16843	0.99998		0.62009	0.0381	SD-repressed	SD-regulated
13403089	AT2G40100	light harvesting complex photosystem II	15.6948	39.2892	16.9474	34.2943	1.02795	4.41638	0.640257	4.84741	1.07981	0.99998		0.39947	0.00406	SD-repressed	SD-regulated
13443329	AT3G01510	like SEX4 1	275.735	455.8	289.485	405.243	2.22856	13.576	13.792	31.4606	1.04987	0.99998		0.60495	1.0184e-07	SD-repressed	SD-regulated
13497404	AT5G04360	limit dextrinase	104.106	187.3	137.306	221.069	4.63718	7.37201	2.80339	6.5909	1.3189	0.41884		0.55583	0.00015	SD-repressed	SD-regulated
13479689	AT4G39730	Lipase/lipooxygenase, PLAT/LH2 family protein	318.862	487.146	288.575	434.007	3.6903	15.2497	8.17259	26.0879	0.90502	0.99998		0.65455	2e-05	SD-repressed	SD-regulated
13353308	AT1G58520	lipases;hydrolases, acting on ester bonds	126.902	248.214	132.213	256.673	11.2025	9.56669	0.334792	15.718	1.04185	0.99998		0.51126	5e-05	SD-repressed	SD-regulated
13516983	AT5G59320	lipid transfer protein 3	12.4605	33.7815	12.4084	12.4587	1.16776	3.16295	1.19262	1.45424	0.99581	0.99998		0.36886	0.0048	SD-repressed	SD-regulated
13435736	AT3G45140	lipoxygenase 2	31.5007	497.243	45.4905	453.049	1.27244	22.6639	12.5238	20.9748	1.44411	0.99998		0.06335	3.09418e-14	SD-repressed	SD-regulated
13341372	AT1G17420	lipoxygenase 3	57.8969	103.079	83.0858	96.2756	2.1818	4.65029	7.51166	4.73671	1.43506	0.62529		0.56168	0.00105	SD-repressed	SD-regulated
13444498	AT3G04290	Li-tolerant lipase 1	635.767	1130.43	453.957	922.48	38.0892	84.321	75.0749	56.5654	0.71403	0.72181		0.56241	0.0002	SD-repressed	SD-regulated
13426726	AT3G11090	LOB domain-containing protein 21	48.2154	80.3402	68.6954	70.9556	0.81118	6.69481	8.3909	2.91345	1.42476	0.71794		0.60014	0.02014	SD-repressed	SD-regulated
13506195	AT5G26860	lon protease 1	60.6055	97.5243	62.3678	89.9048	0.705843	7.13241	1.96802	2.70998	1.02908	0.99998		0.62144	0.01613	SD-repressed	SD-regulated
13388638	AT1G77590	long chain acyl-CoA synthetase 9	255.944	470.57	271.188	448.769	1.73499	1.55211	11.772	7.82987	1.05956	0.99998		0.5439	1.26242e-12	SD-repressed	SD-regulated
13349991	AT1G49430	long-chain acyl-CoA synthetase 2	248.073	689.45	249.79	602.815	12.037	23.1305	27.1987	2.12573	1.00692	0.99998		0.35981	3.09418e-14	SD-repressed	SD-regulated
13390750	AT2G02100	low-molecular-weight cysteine-rich 69	1003.18	1687.32	996.774	1875.46	35.6602	39.5126	28.5943	55.2054	0.99361	0.99998		0.59454	8.60449e-07	SD-repressed	SD-regulated
13353982	AT1G61190	LRR and NB-ARC domains-containing disease resistance protein	99.7292	240.458	159.253	228.927	20.8719	10.5428	12.7243	11.3139	1.59686	0.72472		0.41475	0.00227	SD-repressed	SD-regulated
13474801	AT4G28680	L-tyrosine decarboxylase	21.521	78.5413	20.2807	79.7123	2.15032	6.30474	3.71544	9.24635	0.94237	0.99998		0.27401	1.32624e-06	SD-repressed	SD-regulated
13415936	AT2G32640	Lycopene beta/epsilon cyclase protein	84.6851	244.469	124.033	223.109	4.08856	20.0596	6.57944	4.25532	1.46464	0.13637		0.3464	3.90061e-10	SD-repressed	SD-regulated
13516003	AT5G57030	Lycopene beta/epsilon cyclase protein	268.176	506.789	306.325	545.637	0.861276	20.5482	44.6106	11.6702	1.14225	0.99998		0.52917	5.38712e-10	SD-repressed	SD-regulated
13356775	AT1G68890	magnesium ion binding;thiamin pyrophosphate binding;hydro-lyases;catalytics;2-succinyl-5-enolpyruvyl-6-hydroxy-3-cyclohexene-1-carboxylic-acid synthases	111.841	214.599	165.229	229.87	1.67587	18.1929	7.82977	8.4852	1.47735	0.07531		0.52117	4e-05	SD-repressed	SD-regulated
13525701	AT5G13630	magnesium-chelatase subunit chlH, chloroplast, putative / Mg-protoporphyrin IX chelatase, putative (CHLH)	4298.35	7337	5748.79	7299.67	77.2166	162.261	68.9315	89.044	1.33744	0.02149		0.58585	3.25939e-08	SD-repressed	SD-regulated
13342012	AT1G18880	Major facilitator superfamily protein	638.381	957.891	541.576	748.612	5.03064	52.071	39.6796	40.9469	0.84836	0.99998		0.66644	0.00016	SD-repressed	SD-regulated
13370041	AT1G19450	Major facilitator superfamily protein	211.075	331.458	191.297	342.46	25.109	9.52548	19.2151	23.3024	0.9063	0.99998		0.63681	0.01392	SD-repressed	SD-regulated
13353537	AT1G59740	Major facilitator superfamily protein	143.018	215.961	160.664	202.956	7.85421	7.76453	5.39204	14.8796	1.12338	0.99998		0.66224	0.00883	SD-repressed	SD-regulated
13356629	AT1G68570	Major facilitator superfamily protein	68.4256	218.213	98.8681	274.835	3.54755	22.572	2.77649	11.5019	1.4449	0.18178		0.31357	2.74149e-09	SD-repressed	SD-regulated
13358197	AT1G72130	Major facilitator superfamily protein	219.442	353.396	294.544	345.405	7.50387	15.7383	10.4008	14.4147	1.34224	0.27166		0.62095	0.00023	SD-repressed	SD-regulated
13403252	AT2G40460	Major facilitator superfamily protein	53.0432	131.541	55.6999	105.38	2.55676	10.1574	1.04078	5.11616	1.05008	0.99998		0.40324	2.08432e-06	SD-repressed	SD-regulated
13457290	AT3G47960	Major facilitator superfamily protein	104.824	218.1	109.158	184.666	10.9525	4.95364	7.03451	8.29618	1.04134	0.99998		0.48063	6e-05	SD-repressed	SD-regulated
13465719	AT4G04750	Major facilitator superfamily protein	25.0557	67.1577	26.6296	48.0178	2.02182	7.61588	2.00283	8.98494	1.06282	0.99998		0.37309	0.00056	SD-repressed	SD-regulated
13470788	AT4G19450	Major facilitator superfamily protein	112.169	277.669	150.029	311.395	1.78184	10.1177	6.72799	9.02612	1.33752	0.39639		0.40397	7.45977e-12	SD-repressed	SD-regulated
13525569	AT5G13400	Major facilitator superfamily protein	235.75	398.907	175.047	349	12.485	9.96273	4.54217	33.8826	0.74251	0.28737		0.59099	5e-05	SD-repressed	SD-regulated
13506386	AT5G27350	Major facilitator superfamily protein	340.993	525.113	457.278	507.277	5.68724	27.9687	26.9313	20.1256	1.34102	0.07098		0.64937	0.00011	SD-repressed	SD-regulated
13506402	AT5G27360	Major facilitator superfamily protein	85.9462	213.536	111.372	176.459	3.30203	12.2185	5.42042	15.7464	1.29583	0.70983		0.40249	1.18112e-09	SD-repressed	SD-regulated
13474474	AT4G27940	manganese tracking factor for mitochondrial SOD2	139.738	210.371	166.6	194.286	7.62888	8.76142	3.11257	9.00889	1.19223	0.99998		0.66425	0.01398	SD-repressed	SD-regulated
13490082	AT4G26850	mannose-1-phosphate guanylyltransferase (GDP)s;GDP-galactose:mannose-1-phosphate guanylyltransferases;GDP-galactose:glucose-1-phosphate guanylyltransferases;GDP-galactose:myoinositol-1-phosphate guanylyltransferases;glucose-1-phosphate guanylyltransferase	1706.5	3537.59	1551.65	3640.86	48.1143	17.5038	67.4162	55.1538	0.90926	0.99998		0.48239	5.94361e-13	SD-repressed	SD-regulated
13378519	AT1G52100	Mannose-binding lectin superfamily protein	88.0062	199.864	98.3944	219.741	2.4683	5.66196	6.65544	8.71835	1.11804	0.99998		0.44033	3.8694e-10	SD-repressed	SD-regulated
13450164	AT3G16470	Mannose-binding lectin superfamily protein	322	517.628	277.259	361.314	8.8307	28.2258	17.6063	6.83808	0.86105	0.99998		0.62207	0.00012	SD-repressed	SD-regulated
13509705	AT5G42600	marneral synthase	103.35	206.451	92.833	125.144	2.27813	6.5201	28.9884	17.8232	0.89824	0.99998		0.5006	1.91006e-07	SD-repressed	SD-regulated
13395393	AT2G21340	MATE efflux family protein	394.44	759.035	561.354	736.809	12.5884	6.69247	13.444	43.3067	1.42317	0.00934		0.51966	2.82208e-11	SD-repressed	SD-regulated
13431530	AT3G21690	MATE efflux family protein	375.609	613.911	431.189	565.876	13.9849	13.6261	13.1438	20.5405	1.14797	0.99998		0.61183	8.47243e-07	SD-repressed	SD-regulated
13510300	AT5G44050	MATE efflux family protein	19.0214	41.9994	28.8497	36.7396	1.20449	2.67288	3.61286	3.07477	1.5167	0.99165		0.4529	0.00408	SD-repressed	SD-regulated
13357300	AT1G70170	matrix metalloproteinase	162.822	261.708	148.737	258.375	7.9354	22.2158	10.5609	38.0577	0.9135	0.99998		0.62215	0.00655	SD-repressed	SD-regulated
13539694	AT5G55380	MBOAT (membrane bound O-acyl transferase) family protein	26.2381	61.9451	27.0701	56.5376	1.80428	2.57233	0.881744	4.04309	1.03171	0.99998		0.42357	0.00021	SD-repressed	SD-regulated
13351683	AT1G53470	mechanosensitive channel of small conductance-like 4	77.8724	123.081	64.3065	106.759	2.83025	4.73407	4.14613	6.45751	0.82579	0.99998		0.63269	0.0066	SD-repressed	SD-regulated
13449571	AT3G14810	mechanosensitive channel of small conductance-like 5	27.5903	59.3566	48.5061	66.2064	0.506297	3.94527	3.02003	1.92218	1.75808	0.05068		0.46482	0.00031	SD-repressed	SD-regulated
13374726	AT1G32080	membrane protein, putative	446.351	1193.41	663.028	1126.46	3.04231	62.7652	19.9203	39.5496	1.48544	0.00013		0.37401	3.09418e-14	SD-repressed	SD-regulated
13417929	AT2G36880	methionine adenosyltransferase 3	283.352	427.717	243.647	382.38	6.40781	8.37606	20.8511	13.058	0.85987	0.99998		0.66248	3e-05	SD-repressed	SD-regulated
13465780	AT4G04840	methionine sulfoxide reductase B6	29.5102	154.501	59.484	152.633	2.28839	10.9823	6.09604	13.8335	2.01571	0.0677		0.191	1.38424e-13	SD-repressed	SD-regulated
13423873	AT3G03780	methionine synthase 2	566.663	1239.1	494.055	1078.23	50.8164	27.7532	76.3745	99.2307	0.87187	0.99998		0.45732	8.71413e-09	SD-repressed	SD-regulated
13460380	AT3G55400	methionyl-tRNA synthetase / methionine--tRNA ligase / MetRS (cpMetRS)	234.556	360.18	291.555	321.395	13.4466	25.9208	13.8037	11.8754	1.24301	0.69992		0.65122	0.0076	SD-repressed	SD-regulated
13494647	AT4G37150	methyl esterase 9	56.7322	123.612	90.2505	134.835	3.12433	9.29759	4.87356	11.6749	1.59082	0.12029		0.45895	9e-05	SD-repressed	SD-regulated
13355877	AT1G66725	MIR163; miRNA	52.0043	125.47	66.7923	130.148	7.54626	11.4531	8.12488	9.86663	1.28436	0.99998		0.41447	0.00254	SD-repressed	SD-regulated
13494944	AT4G37910	mitochondrial heat shock protein 70-1	499.043	752.274	480.639	625.399	21.5103	28.5319	32.2307	23.7185	0.96312	0.99998		0.66338	0.00033	SD-repressed	SD-regulated
13499642	AT5G09590	mitochondrial HSO70 2	160.124	304.978	159.186	262.997	5.67178	6.58229	12.9772	7.58343	0.99414	0.99998		0.52503	5.03184e-08	SD-repressed	SD-regulated
13376752	AT1G48030	mitochondrial lipoamide dehydrogenase 1	682.117	1071.22	789.367	1085.71	16.6101	17.5103	27.0883	29.8904	1.15723	0.86036		0.63677	1.13155e-06	SD-repressed	SD-regulated
13360571	AT1G78180	Mitochondrial substrate carrier family protein	114.644	181.001	152.498	186.129	3.55331	7.01825	6.2949	8.40613	1.3302	0.33113		0.63339	0.00318	SD-repressed	SD-regulated
13431473	AT3G21390	Mitochondrial substrate carrier family protein	233.409	470.04	297.841	433.191	10.1544	23.673	20.5774	12.2633	1.27604	0.60548		0.49657	3.19444e-08	SD-repressed	SD-regulated
13400712	AT2G34620	Mitochondrial transcription termination factor family protein	321.357	563.668	397.995	592.991	9.03684	8.46528	31.5408	25.5702	1.23848	0.72946		0.57012	2.34375e-08	SD-repressed	SD-regulated
13398850	AT2G30040	mitogen-activated protein kinase kinase kinase 14	70.4043	109.725	81.7891	134.991	3.78245	6.92249	6.45017	17.8733	1.16171	0.99998		0.64164	0.04218	SD-repressed	SD-regulated
13390493	AT2G01520	MLP-like protein 328	89.2568	145.175	72.0072	124.258	5.65359	13.4535	8.61679	8.41596	0.80674	0.99998		0.61482	0.04524	SD-repressed	SD-regulated
13388394	AT1G77090	Mog1/PsbP/DUF1795-like photosystem II reaction center PsbP family protein	58.6584	129.034	100.972	129.891	4.84066	7.75305	7.07278	4.05222	1.72137	0.09581		0.4546	0.00017	SD-repressed	SD-regulated
13389895	AT1G80030	Molecular chaperone Hsp40/DnaJ family protein	175.043	273.983	235.006	294.534	2.03057	13.7386	4.26691	12.207	1.34256	0.05646		0.63888	0.00038	SD-repressed	SD-regulated
13479809	AT4G39960	Molecular chaperone Hsp40/DnaJ family protein	99.7254	151.593	132.038	154.778	6.27741	7.89191	17.0928	3.68329	1.32402	0.99998		0.65785	0.03997	SD-repressed	SD-regulated
13524411	AT5G10490	MSCS-like 2	218.46	361.656	240.235	359.738	6.92021	12.6708	9.74849	11.4608	1.09967	0.99998		0.60405	2e-05	SD-repressed	SD-regulated
13406422	AT2G47800	multidrug resistance-associated protein 4	162.932	317.289	178.477	276.836	0.283605	16.6842	16.8812	24.0145	1.09541	0.99998		0.51351	1.47389e-08	SD-repressed	SD-regulated
13351288	AT1G52500	MUTM homolog-1	20.688	55.9525	35.1332	34.8753	3.00309	5.88394	9.90669	8.59943	1.69824	0.99998		0.36974	0.00524	SD-repressed	SD-regulated
13542130	AT5G61420	myb domain protein 28	81.9375	188.922	92.1708	161.551	0.309662	6.43791	7.63499	11.1599	1.12489	0.99998		0.43371	2.34283e-10	SD-repressed	SD-regulated
13517686	AT5G60890	myb domain protein 34	125.314	196.846	99.0753	128.227	9.39594	7.3885	16.2413	2.86512	0.79062	0.99998		0.63661	0.0111	SD-repressed	SD-regulated
13490718	AT4G28110	myb domain protein 41	13.1458	26.9635	13.1939	33.8074	0.474881	0.792719	1.6039	3.32902	1.00366	0.99998		0.48754	0.00996	SD-repressed	SD-regulated
13502427	AT5G16770	myb domain protein 9	15.699	35.7837	13.3815	26.8946	1.26414	0.788846	1.3769	1.50564	0.85238	0.99998		0.43872	0.00378	SD-repressed	SD-regulated
13347932	AT1G34670	myb domain protein 93	80.7639	256.196	81.1583	172.339	0.986909	9.87319	4.16437	14.8236	1.00488	0.99998		0.31524	3.09418e-14	SD-repressed	SD-regulated
13359123	AT1G74430	myb domain protein 95	24.1719	48.8812	34.5244	44.6476	2.68472	1.41511	2.15267	6.042	1.42829	0.99998		0.4945	0.02033	SD-repressed	SD-regulated
13346629	AT1G31190	myo-inositol monophosphatase like 1	119.778	226.353	171.898	228.838	3.14689	5.26267	2.31412	4.26423	1.43514	0.03056		0.52917	6.74717e-07	SD-repressed	SD-regulated
13411605	AT2G22240	myo-inositol-1-phosphate synthase 2	209.88	338.265	237.761	300.968	6.98471	22.1983	8.33456	3.41493	1.13284	0.99998		0.62046	0.00081	SD-repressed	SD-regulated
13524193	AT5G10170	myo-inositol-1-phosphate synthase 3	360.133	600.555	384.393	546.703	29.1101	38.5729	34.2115	8.79681	1.06736	0.99998		0.59967	0.0012	SD-repressed	SD-regulated
13450847	AT3G18400	NAC domain containing protein 58	82.579	168.795	76.6516	120.331	4.31502	12.4534	9.8173	6.55489	0.92822	0.99998		0.48923	0.00011	SD-repressed	SD-regulated
13540107	AT5G56620	NAC domain containing protein 99	23.8107	45.2993	33.7029	30.759	0.592556	3.53632	2.17879	5.12115	1.41545	0.8937		0.52563	0.01314	SD-repressed	SD-regulated
13364679	AT1G07450	NAD(P)-binding Rossmann-fold superfamily protein	13.4016	40.8607	21.1519	28.2997	1.72289	3.75228	1.79926	2.5563	1.57831	0.99998		0.32798	0.00109	SD-repressed	SD-regulated
13386498	AT1G72640	NAD(P)-binding Rossmann-fold superfamily protein	453.893	706.305	566.677	656.865	19.2522	12.6684	39.068	9.64242	1.24848	0.6934		0.64263	3e-05	SD-repressed	SD-regulated
13411302	AT2G21280	NAD(P)-binding Rossmann-fold superfamily protein	149.887	321.946	234.819	333.007	7.74972	14.9435	29.0006	20.5857	1.56664	0.13933		0.46557	2.25312e-08	SD-repressed	SD-regulated
13400668	AT2G34460	NAD(P)-binding Rossmann-fold superfamily protein	123.033	246.488	183.184	266.495	6.07759	1.24294	3.74291	10.4748	1.4889	0.02862		0.49914	1.12175e-07	SD-repressed	SD-regulated
13418256	AT2G37660	NAD(P)-binding Rossmann-fold superfamily protein	1091.76	1879.56	1514.04	1927.68	35.0103	39.8684	107.285	41.4785	1.38679	0.09777		0.58086	2.08527e-07	SD-repressed	SD-regulated
13430293	AT3G18890	NAD(P)-binding Rossmann-fold superfamily protein	1751.59	3229.69	2570.62	3167.61	32.6073	79.6549	71.6911	49.4421	1.46759	0.00068		0.54234	2.33497e-11	SD-repressed	SD-regulated
13466833	AT4G09750	NAD(P)-binding Rossmann-fold superfamily protein	65.5661	142.535	71.5893	122.171	3.00529	8.90421	3.62423	9.30761	1.09186	0.99998		0.46	2e-05	SD-repressed	SD-regulated
13502015	AT5G15910	NAD(P)-binding Rossmann-fold superfamily protein	389.38	680.756	501.382	675.492	1.05179	19.806	3.39211	29.4985	1.28764	0.02608		0.57198	1.12761e-08	SD-repressed	SD-regulated
13527997	AT5G18660	NAD(P)-binding Rossmann-fold superfamily protein	50.9121	130.24	78.8655	136.715	4.80486	3.33281	5.78288	20.6726	1.54905	0.46173		0.39091	2.93787e-06	SD-repressed	SD-regulated
13535073	AT5G43750	NAD(P)H dehydrogenase 18	526.065	1181.17	662.382	1089.22	2.05547	61.291	60.6494	44.2341	1.25913	0.66529		0.44538	3.09418e-14	SD-repressed	SD-regulated
13465885	AT4G05020	NAD(P)H dehydrogenase B2	124.817	204.651	129.266	157.551	13.6293	9.53547	19.5744	2.9544	1.03564	0.99998		0.6099	0.02255	SD-repressed	SD-regulated
13364296	AT1G06690	NAD(P)-linked oxidoreductase superfamily protein	272.308	507.458	374.648	514.433	16.9876	22.7456	23.6782	17.1485	1.37582	0.30007		0.53661	1e-05	SD-repressed	SD-regulated
13413893	AT2G27680	NAD(P)-linked oxidoreductase superfamily protein	432.056	677.628	528.922	659.568	12.4912	20.3926	22.3873	25.7799	1.2242	0.4838		0.6376	3e-05	SD-repressed	SD-regulated
13410527	AT2G19900	NADP-malic enzyme 1	49.2045	133.531	51.0718	125.847	2.98626	3.51856	3.74564	6.6304	1.03795	0.99998		0.36849	6.18464e-09	SD-repressed	SD-regulated
13341935	AT1G18730	NDH dependent flow 6	100.858	198.736	125.533	170.987	4.35852	5.86608	3.41751	2.39562	1.24466	0.72906		0.5075	4.75254e-07	SD-repressed	SD-regulated
13340626	AT1G15980	NDH-dependent cyclic electron flow 1	391.909	910.992	587.393	880.974	13.4455	55.0174	11.9277	25.5054	1.4988	0.00049		0.4302	5.18996e-12	SD-repressed	SD-regulated
13355246	AT1G64770	NDH-dependent cyclic electron flow 1	35.8622	62.8467	47.9578	62.1697	0.59102	2.51234	1.89851	3.13587	1.33728	0.77222		0.57063	0.00327	SD-repressed	SD-regulated
13450125	AT3G16250	NDH-dependent cyclic electron flow 1	279.333	709.614	366.822	769.512	11.228	29.2571	28.353	66.3241	1.31321	0.40102		0.39364	5.84455e-14	SD-repressed	SD-regulated
13522131	AT5G04950	nicotianamine synthase 1	72.0244	124.598	65.2673	98.1859	9.06568	6.8994	4.31697	4.74883	0.90618	0.99998		0.57805	0.04184	SD-repressed	SD-regulated
13352904	AT1G56430	nicotianamine synthase 4	15.8206	82.1265	37.5533	81.0337	2.72484	3.32638	4.61486	13.9828	2.3737	0.22971		0.19264	4.9688e-08	SD-repressed	SD-regulated
13396355	AT2G23420	nicotinate phosphoribosyltransferase 2	188.995	357.994	281.968	380.508	21.6728	17.8207	26.2642	13.9364	1.49194	0.36467		0.52793	0.00066	SD-repressed	SD-regulated
13470705	AT4G19170	nine-cis-epoxycarotenoid dioxygenase 4	331.708	806.555	341.572	723.075	29.0737	5.92039	41.4424	15.1969	1.02974	0.99998		0.41126	1.2231e-10	SD-repressed	SD-regulated
13357201	AT1G69870	nitrate transporter 1.7	68.7747	166.693	51.8976	121.785	0.956118	9.5833	4.59524	6.3389	0.7546	0.82942		0.41258	1.75398e-09	SD-repressed	SD-regulated
13429130	AT3G16410	nitrile specifier protein 4	166.607	269.492	181.31	223.093	13.4584	4.45746	31.4729	3.08814	1.08825	0.99998		0.61823	0.00172	SD-repressed	SD-regulated
13393237	AT2G15620	nitrite reductase 1	553.236	1078.54	578.503	768.34	11.6599	71.3666	29.1705	50.8178	1.04567	0.99998		0.51295	3.19029e-08	SD-repressed	SD-regulated
13500532	AT5G11790	N-MYC downregulated-like 2	114.308	193.482	113.976	171.664	5.54404	6.49848	4.27829	6.89368	0.9971	0.99998		0.5908	0.0002	SD-repressed	SD-regulated
13376356	AT1G44800	nodulin MtN21 /EamA-like transporter family protein	355.148	550.361	340.843	391.288	1.84445	7.49081	32.357	23.862	0.95972	0.99998		0.6453	2.23099e-07	SD-repressed	SD-regulated
13460831	AT3G56620	nodulin MtN21 /EamA-like transporter family protein	25.4173	61.8686	33.3701	45.7612	1.69143	2.68401	2.6853	1.32663	1.31289	0.99998		0.41083	0.0001	SD-repressed	SD-regulated
13489254	AT4G25010	Nodulin MtN3 family protein	6.31138	20.3953	8.51524	20.2221	0.384465	2.34589	1.09502	5.2468	1.34919	0.99998		0.30945	0.00254	SD-repressed	SD-regulated
13521179	AT5G02270	non-intrinsic ABC protein 9	32.3439	82.7932	35.5462	72.8373	0.857919	7.50336	1.11507	0.243463	1.09901	0.99998		0.39066	1e-05	SD-repressed	SD-regulated
13337452	AT1G08550	non-photochemical quenching 1	193.353	293.492	280.045	367.933	5.1483	24.9001	9.00976	16.8347	1.44836	0.00859		0.6588	0.00996	SD-repressed	SD-regulated
13427363	AT3G12860	NOP56-like pre RNA processing ribonucleoprotein	45.6171	80.2862	49.0803	80.5121	1.63216	4.86748	1.86392	17.3222	1.07592	0.99998		0.56818	0.00789	SD-repressed	SD-regulated
13357869	AT1G71480	Nuclear transport factor 2 (NTF2) family protein	484.484	965.637	659.223	981.204	23.4925	45.6397	12.7205	53.7087	1.36067	0.05175		0.50172	3.71358e-08	SD-repressed	SD-regulated
13405632	AT2G46100	Nuclear transport factor 2 (NTF2) family protein	168.419	319.402	248.785	301.282	3.2394	14.6581	8.73497	13.3192	1.47718	0.00924		0.52729	2.20499e-07	SD-repressed	SD-regulated
13403049	AT2G40020	Nucleolar histone methyltransferase-related protein	53.2209	89.6364	88.1388	93.1524	3.43347	3.38911	6.75084	7.1372	1.65609	0.1541		0.59374	0.01547	SD-repressed	SD-regulated
13349772	AT1G48920	nucleolin like 1	607.72	1034.04	583.395	892.339	32.4277	75.9958	24.2755	50.4438	0.95997	0.99998		0.58771	0.00028	SD-repressed	SD-regulated
13503839	AT5G20070	nudix hydrolase homolog 19	136.041	250.668	170.95	272.839	4.4297	19.3531	8.21531	17.1608	1.2566	0.66529		0.54271	5e-05	SD-repressed	SD-regulated
13525272	AT5G12420	O-acyltransferase (WSD1-like) family protein	55.1698	190.868	43.5764	183.471	1.8435	13.0125	9.17581	3.57272	0.78986	0.99998		0.28905	3.46548e-13	SD-repressed	SD-regulated
13526682	AT5G15740	O-fucosyltransferase family protein	98.2867	155.01	111.307	131.029	3.16228	10.5504	8.64471	6.25433	1.13248	0.99998		0.63407	0.01133	SD-repressed	SD-regulated
13446104	AT3G07320	O-Glycosyl hydrolases family 17 protein	180.284	348.712	176.636	282.37	13.077	4.31657	20.2189	26.6122	0.97976	0.99998		0.517	9.30654e-07	SD-repressed	SD-regulated
13515266	AT5G55180	O-Glycosyl hydrolases family 17 protein	123.099	338.251	93.6849	189.458	15.251	51.362	3.01178	3.88204	0.76106	0.96754		0.36393	0.00012	SD-repressed	SD-regulated
13397206	AT2G25890	Oleosin family protein	8.63999	24.0522	6.53174	19.0489	0.763226	1.46384	0.420734	1.41767	0.75599	0.99998		0.35922	0.00438	SD-repressed	SD-regulated
13485418	AT4G16370	oligopeptide transporter	1014.67	2129.72	1399.21	2196.25	45.0874	91.5956	41.5963	62.599	1.37898	0.07334		0.47643	3.05824e-09	SD-repressed	SD-regulated
13514822	AT5G54160	O-methyltransferase 1	1806.62	2778.33	1702.41	2398.63	23.5273	65.923	119.74	116.626	0.94232	0.99998		0.65025	2.47849e-08	SD-repressed	SD-regulated
13388270	AT1G76790	O-methyltransferase family protein	41.267	81.506	49.1396	72.5101	2.0503	6.68556	10.7009	8.49117	1.19077	0.99998		0.50631	0.00353	SD-repressed	SD-regulated
13496423	AT5G02120	one helix protein	267.041	449.954	381.113	499.643	10.4166	7.20087	15.5163	29.7662	1.42717	0.02244		0.59349	3.3256e-06	SD-repressed	SD-regulated
13403690	AT2G41312	other RNA	12.331	38.9705	12.183	38.9099	2.49452	1.84345	1.55244	3.3642	0.988	0.99998		0.31642	0.0055	SD-repressed	SD-regulated
13448681	AT3G13061	other RNA	42.2712	106.785	67.6983	109.887	1.02313	0.9814	3.98562	3.45084	1.60152	0.10362		0.39586	2.40679e-10	SD-repressed	SD-regulated
13434915	AT3G41761	other RNA	1284.47	1965.46	1590.13	1934.25	31.5068	113.328	205.181	118.189	1.23797	0.99998		0.65352	0.00185	SD-repressed	SD-regulated
13458598	AT3G51238	other RNA	25.6715	53.921	29.3836	43.4828	0.412686	2.6126	4.47824	5.20693	1.1446	0.99998		0.4761	0.00027	SD-repressed	SD-regulated
13360589	AT1G78230	Outer arm dynein light chain 1 protein	636.485	1239.99	606.748	1200.44	49.0403	67.423	28.2151	37.0229	0.95328	0.99998		0.5133	8.41058e-06	SD-repressed	SD-regulated
13371792	AT1G23740	Oxidoreductase, zinc-binding dehydrogenase family protein	123.324	321.783	178.5	316.976	2.56167	6.0133	8.15671	8.62483	1.44741	0.04135		0.38325	3.09418e-14	SD-repressed	SD-regulated
13540849	AT5G58260	oxidoreductases, acting on NADH or NADPH, quinone or similar compound as acceptor	337.86	682.373	410.236	630.058	18.3265	16.6053	12.0451	13.2581	1.21422	0.77157		0.49513	6.74853e-09	SD-repressed	SD-regulated
13358783	AT1G73620	Pathogenesis-related thaumatin superfamily protein	36.9913	69.3025	44.5345	79.1994	2.5393	5.861	3.94912	5.92285	1.20392	0.99998		0.53377	0.02426	SD-repressed	SD-regulated
13518196	AT5G62040	PEBP (phosphatidylethanolamine-binding protein) family protein	37.8677	124.715	41.6816	83.4768	5.07435	20.0781	5.29065	7.06706	1.10072	0.99998		0.30363	0.00014	SD-repressed	SD-regulated
13366267	AT1G10640	Pectin lyase-like superfamily protein	51.7368	303.61	50.1792	223.099	4.70617	23.9659	12.3496	4.53983	0.96989	0.99998		0.17041	3.09418e-14	SD-repressed	SD-regulated
13381404	AT1G60590	Pectin lyase-like superfamily protein	35.5272	248.181	39.581	256.607	2.30865	23.4151	5.80325	27.9477	1.1141	0.99998		0.14315	3.09418e-14	SD-repressed	SD-regulated
13477038	AT4G33440	Pectin lyase-like superfamily protein	63.452	105.803	69.237	110.074	2.50004	7.11844	2.83319	7.35072	1.09117	0.99998		0.59972	0.0119	SD-repressed	SD-regulated
13503687	AT5G19730	Pectin lyase-like superfamily protein	266.767	649.048	301.035	641.803	9.16134	25.7838	24.2175	17.4814	1.12846	0.99998		0.41101	3.46548e-13	SD-repressed	SD-regulated
13536564	AT5G47500	Pectin lyase-like superfamily protein	161.2	264.732	152	221.645	8.93877	5.55481	8.38081	13.9273	0.94293	0.99998		0.60892	8e-05	SD-repressed	SD-regulated
13467786	AT4G12390	pectin methylesterase inhibitor 1	62.7704	101.031	68.4775	101.842	1.16118	6.63557	2.42319	5.40931	1.09092	0.99998		0.6213	0.01358	SD-repressed	SD-regulated
13380528	AT1G57590	Pectinacetylesterase family protein	52.2032	113.39	52.1715	92.071	1.35527	7.02693	8.41757	3.5001	0.99939	0.99998		0.46039	6.7612e-06	SD-repressed	SD-regulated
13398877	AT2G30100	pentatricopeptide (PPR) repeat-containing protein	59.2776	102.193	77.8301	99.259	3.062	6.01885	9.42488	5.05319	1.31298	0.99998		0.58006	0.0091	SD-repressed	SD-regulated
13441259	AT3G59300	Pentatricopeptide repeat (PPR) superfamily protein	235.289	404.816	282.724	432.87	4.12756	18.3609	24.3387	39.5275	1.2016	0.99998		0.58122	8.67469e-07	SD-repressed	SD-regulated
13509573	AT5G42310	Pentatricopeptide repeat (PPR-like) superfamily protein	249.621	394.061	306.15	418.969	5.14533	17.1282	7.62851	8.8602	1.22646	0.4351		0.63346	0.00011	SD-repressed	SD-regulated
13433793	AT3G27110	Peptidase family M48 family protein	136.363	213.302	164.467	226.227	3.54498	16.1352	7.27188	10.8673	1.2061	0.9181		0.6393	0.00821	SD-repressed	SD-regulated
13532169	AT5G35220	Peptidase M50 family protein	199.073	316.579	253.985	334.263	4.15544	19.2057	8.76171	2.07442	1.27584	0.21608		0.62883	0.0003	SD-repressed	SD-regulated
13526234	AT5G14660	peptide deformylase 1B	60.7013	125.82	85.607	132.827	1.05891	9.28192	2.3898	4.39327	1.4103	0.12931		0.48245	1e-05	SD-repressed	SD-regulated
13521598	AT5G03555	permease, cytosine/purines, uracil, thiamine, allantoin family protein	209.044	321.142	225.191	306.262	6.08187	10.4739	2.00819	11.6314	1.07724	0.99998		0.65094	0.00035	SD-repressed	SD-regulated
13385109	AT1G68850	Peroxidase superfamily protein	48.2461	159.14	36.6261	114.821	1.53939	10.7014	2.80217	7.21363	0.75915	0.97483		0.30317	8.87108e-12	SD-repressed	SD-regulated
13400453	AT2G34060	Peroxidase superfamily protein	72.1249	120.185	94.0937	140.153	6.87456	2.01549	3.53742	7.8848	1.30459	0.99998		0.60012	0.01457	SD-repressed	SD-regulated
13401052	AT2G35380	Peroxidase superfamily protein	33.3697	156.543	27.7587	86.1804	1.47613	7.74647	3.06455	2.94703	0.83185	0.99998		0.21317	3.09418e-14	SD-repressed	SD-regulated
13402326	AT2G38380	Peroxidase superfamily protein	79.2498	154.041	86.6233	120.162	7.7008	7.64742	6.1878	12.7785	1.09304	0.99998		0.51447	0.00253	SD-repressed	SD-regulated
13525940	AT5G14130	Peroxidase superfamily protein	103.102	192.468	76.7867	170.161	4.4851	15.194	3.85892	18.9102	0.74476	0.6176		0.53569	0.00056	SD-repressed	SD-regulated
13351389	AT1G52870	Peroxisomal membrane 22 kDa (Mpv17/PMP22) family protein	184.463	327.69	267.015	360.501	3.68724	5.90905	7.07328	4.13509	1.44752	0.04181		0.56292	5.39926e-08	SD-repressed	SD-regulated
13474830	AT4G28706	pfkB-like carbohydrate kinase family protein	320.736	523.952	335.287	510.799	7.73229	6.05675	11.8326	22.0672	1.04537	0.99998		0.61215	1.56665e-07	SD-repressed	SD-regulated
13417993	AT2G37040	PHE ammonia lyase 1	229.316	375.938	174.409	284.487	4.66215	11.1185	25.0402	25.5927	0.76056	0.92239		0.60998	6.30981e-06	SD-repressed	SD-regulated
13481145	AT4G02850	phenazine biosynthesis PhzC/PhzF family protein	31.8629	101.543	36.4035	78.7647	5.59699	9.21142	3.87069	5.97595	1.1425	0.99998		0.31379	0.00025	SD-repressed	SD-regulated
13459385	AT3G53260	phenylalanine ammonia-lyase 2	176.736	365.89	249.219	346.165	7.73732	16.4554	22.1511	13.6099	1.41012	0.48096		0.48303	5.79102e-08	SD-repressed	SD-regulated
13376300	AT1G44446	Pheophorbide a oxygenase family protein with Rieske [2Fe-2S] domain	2011.34	3424.72	3008.43	3441.8	31.3148	64.177	47.0437	116.45	1.49574	4.50187e-06		0.5873	2.53359e-08	SD-repressed	SD-regulated
13433550	AT3G26570	phosphate transporter 2;1	776.547	1430.69	1157.97	1398.51	49.6826	55.2032	44.0179	49.5138	1.49117	0.01941		0.54278	5.00613e-06	SD-repressed	SD-regulated
13420460	AT2G42600	phosphoenolpyruvate carboxylase 2	480.992	979.745	578.457	1101.03	10.5524	34.6264	41.7962	28.5179	1.20263	0.91741		0.49094	5.34486e-12	SD-repressed	SD-regulated
13455581	AT3G42628	phosphoenolpyruvate carboxylase-related / PEP carboxylase-related	283.227	575.362	343.658	594.832	15.5497	30.2131	37.1348	66.9152	1.21337	0.99998		0.49226	1.45474e-07	SD-repressed	SD-regulated
13370697	AT1G20950	Phosphofructokinase family protein	169.242	267.66	167.728	242.316	5.22775	6.49462	16.1541	2.27674	0.99105	0.99998		0.6323	8e-05	SD-repressed	SD-regulated
13448568	AT3G12780	phosphoglycerate kinase 1	5763.57	8718.64	6342.68	8409.82	127.175	104.691	299.709	206.449	1.10048	0.99998		0.66106	0.00076	SD-repressed	SD-regulated
13352817	AT1G56190	Phosphoglycerate kinase family protein	438.749	821.916	459.093	876.147	5.09496	16.0313	13.051	56.9991	1.04637	0.99998		0.53381	4.26966e-12	SD-repressed	SD-regulated
13542685	AT5G62840	Phosphoglycerate mutase family protein	56.8914	90.0833	75.2773	95.5259	1.12975	2.81006	4.37801	5.23646	1.32318	0.73643		0.63154	0.00602	SD-repressed	SD-regulated
13543381	AT5G64460	Phosphoglycerate mutase family protein	330.743	503.983	491.581	478.366	1.73767	33.2794	22.8722	18.3374	1.4863	0.00085		0.65626	0.00067	SD-repressed	SD-regulated
13472868	AT4G24350	Phosphorylase superfamily protein	32.7072	73.0694	31.003	77.7492	5.53759	1.87481	1.99869	4.30478	0.9479	0.99998		0.44762	0.01076	SD-repressed	SD-regulated
13475000	AT4G28940	Phosphorylase superfamily protein	74.6292	183.9	65.969	117.772	4.35545	9.95527	3.1553	10.4003	0.88396	0.99998		0.40581	1.72104e-07	SD-repressed	SD-regulated
13406354	AT2G47590	photolyase/blue-light receptor 2	194.915	325.726	230.062	328.34	10.8934	6.65984	13.1631	10.3834	1.18032	0.99998		0.5984	0.00013	SD-repressed	SD-regulated
13349052	AT1G45474	photosystem I light harvesting complex gene 5	830.721	1473.39	1168.43	1368.34	23.0907	28.2675	20.7808	99.5151	1.40652	0.00126		0.56382	8.07262e-09	SD-repressed	SD-regulated
13342153	AT1G19150	photosystem I light harvesting complex gene 6	509.904	861.437	640.456	834.708	12.911	35.1875	20.0067	31.6251	1.25603	0.23914		0.59192	4.12073e-07	SD-repressed	SD-regulated
13398347	AT2G28605	Photosystem II reaction center PsbP family protein	72.0369	132.829	110.895	127.563	2.87432	2.09345	8.08672	7.00433	1.53943	0.10766		0.54233	3e-05	SD-repressed	SD-regulated
13433545	AT3G26490	Phototropic-responsive NPH3 family protein	48.0269	88.8161	52.6002	89.8694	4.02696	7.43655	3.40236	9.94035	1.09522	0.99998		0.54075	0.02464	SD-repressed	SD-regulated
13524239	AT5G10250	Phototropic-responsive NPH3 family protein	16.3321	50.3331	32.6008	68.1735	1.63236	4.70466	4.71786	9.50918	1.99612	0.42296		0.32448	0.00025	SD-repressed	SD-regulated
13369849	AT1G18810	phytochrome kinase substrate-related	139.271	253.697	161.621	251.808	4.97155	27.1634	12.3705	7.83347	1.16048	0.99998		0.54897	0.00081	SD-repressed	SD-regulated
13484401	AT4G14210	phytoene desaturase 3	517.284	874.025	686.594	898.495	12.3175	27.5491	36.0243	24.5565	1.32731	0.11841		0.59184	2.40646e-07	SD-repressed	SD-regulated
13504183	AT5G21100	Plant L-ascorbate oxidase	17.3332	60.7287	18.2751	51.0058	0.488837	3.78162	0.584837	0.850817	1.05434	0.99998		0.28542	4.06596e-09	SD-repressed	SD-regulated
13404808	AT2G44230	Plant protein of unknown function (DUF946)	53.038	95.1352	46.7828	80.8436	5.15836	2.28991	3.30072	4.13795	0.88206	0.99998		0.5575	0.00991	SD-repressed	SD-regulated
13493792	AT4G35270	Plant regulator RWP-RK family protein	120.675	235.242	142.113	241.276	6.52596	26.8043	15.207	19.9295	1.17765	0.99998		0.51298	0.00067	SD-repressed	SD-regulated
13383834	AT1G66100	Plant thionin	294.512	1023.41	398.001	616.799	3.89017	13.1256	58.236	30.8828	1.35139	0.72201		0.28778	3.09418e-14	SD-repressed	SD-regulated
13439494	AT3G54820	plasma membrane intrinsic protein 2;5	55.0916	83.3948	68.245	96.6203	2.64855	0.129334	4.67853	3.9716	1.23876	0.99998		0.66061	0.02867	SD-repressed	SD-regulated
13335789	AT1G04520	plasmodesmata-located protein 2	108.576	182.337	95.9088	178.395	3.51286	6.248	12.8271	9.44674	0.88333	0.99998		0.59547	0.0002	SD-repressed	SD-regulated
13416311	AT2G33330	plasmodesmata-located protein 3	40.6526	80.927	55.3395	66.9546	1.14326	1.98083	6.83629	5.5379	1.36128	0.99998		0.50234	5e-05	SD-repressed	SD-regulated
13390101	AT1G80480	plastid transcriptionally active 17	224.792	475.728	300.911	567.974	24.9503	28.1078	27.6678	59.9805	1.33862	0.92402		0.47252	8e-05	SD-repressed	SD-regulated
13347098	AT1G32440	plastidial pyruvate kinase 3	250.276	406.61	336.115	404.731	5.12428	7.36478	4.45643	5.11264	1.34297	0.08134		0.61552	1.54376e-06	SD-repressed	SD-regulated
13403981	AT2G42130	Plastid-lipid associated protein PAP / fibrillin family protein	52.2701	106.357	73.8072	90.9551	0.219216	0.813546	2.84787	7.08005	1.41203	0.25449		0.49146	1.35963e-08	SD-repressed	SD-regulated
13452840	AT3G23400	Plastid-lipid associated protein PAP / fibrillin family protein	130.913	240.699	183.48	261.75	4.94126	13.9463	8.8922	19.1584	1.40154	0.12875		0.54389	4e-05	SD-repressed	SD-regulated
13387943	AT1G76100	plastocyanin 1	640.708	973.597	892.582	1037.74	15.0794	17.0287	52.5546	48.8127	1.39312	0.0427		0.65808	7.68261e-06	SD-repressed	SD-regulated
13461401	AT3G58010	plastoglobulin 34kD	296.561	444.69	337.428	412.136	9.18681	23.3197	13.2205	27.9514	1.1378	0.99998		0.66689	0.00131	SD-repressed	SD-regulated
13413380	AT2G26770	plectin-related	71.4388	123.37	81.9672	110.624	7.59976	7.12086	4.61914	10.2693	1.14738	0.99998		0.57906	0.02822	SD-repressed	SD-regulated
13535253	AT5G44110	P-loop containing nucleoside triphosphate hydrolases superfamily protein	44.9869	108.62	45.5493	92.0333	4.51024	3.99009	2.82423	9.36329	1.0125	0.99998		0.41417	5e-05	SD-repressed	SD-regulated
13429214	AT3G16660	Pollen Ole e 1 allergen and extensin family protein	1823.97	3274.55	1833.79	2703.8	68.4971	320.18	206.126	223.002	1.00539	0.99998		0.55701	2e-05	SD-repressed	SD-regulated
13429218	AT3G16670	Pollen Ole e 1 allergen and extensin family protein	150.672	237.163	194.117	268.541	8.95352	19.7577	22.526	33.0514	1.28834	0.99998		0.63531	0.02304	SD-repressed	SD-regulated
13469832	AT4G17215	Pollen Ole e 1 allergen and extensin family protein	48.3631	124.984	39.4795	81.8432	2.39013	5.08763	0.993022	8.40301	0.81632	0.99998		0.38695	4.42726e-08	SD-repressed	SD-regulated
13524169	AT5G10130	Pollen Ole e 1 allergen and extensin family protein	88.1314	168.917	107.604	166.01	2.95132	8.95247	6.18885	7.82166	1.22094	0.99998		0.52174	3e-05	SD-repressed	SD-regulated
13534076	AT5G41050	Pollen Ole e 1 allergen and extensin family protein	38.4262	77.9884	64.0393	76.6003	3.8622	3.90043	5.09884	3.48598	1.66655	0.37132		0.49272	0.00682	SD-repressed	SD-regulated
13536638	AT5G47635	Pollen Ole e 1 allergen and extensin family protein	97.2805	373.165	55.5277	239.013	5.62329	21.9648	8.98521	17.7514	0.5708	0.25999		0.26069	3.09418e-14	SD-repressed	SD-regulated
13488692	AT4G23680	Polyketide cyclase/dehydrase and lipid transport superfamily protein	2050.53	3430.11	1610.26	2342.78	17.4686	26.7693	160.792	45.9465	0.78529	0.25524		0.5978	1.0061e-09	SD-repressed	SD-regulated
13350527	AT1G50840	polymerase gamma 2	96.8625	149.721	129.322	141.699	2.32378	0.888156	5.89612	5.52502	1.3351	0.44398		0.64695	0.0007	SD-repressed	SD-regulated
13449928	AT3G15840	post-illumination chlorophyll fluorescence increase	147.693	226.416	192.948	258.377	1.87088	14.4324	5.17403	9.78957	1.30641	0.29831		0.65231	0.00259	SD-repressed	SD-regulated
13487907	AT4G22200	potassium transport 2/3	45.8699	100.185	33.3388	93.7782	4.61834	4.75156	3.04565	4.04693	0.72681	0.99998		0.45785	0.00072	SD-repressed	SD-regulated
13471547	AT4G21210	PPDK regulatory protein	70.3218	130.591	95.5669	152.671	1.4584	0.757724	10.3537	9.82409	1.35899	0.73583		0.53849	6.31502e-07	SD-repressed	SD-regulated
13408322	AT2G07755	pre-tRNA	237.483	375.35	253.488	316.074	18.5524	29.6928	12.9181	33.8412	1.06739	0.99998		0.6327	0.02226	SD-repressed	SD-regulated
13336933	AT1G07370	proliferating cellular nuclear antigen 1	116.819	184.361	89.3352	173.797	11.059	4.62913	13.7995	14.5756	0.76473	0.99998		0.63365	0.01279	SD-repressed	SD-regulated
13417689	AT2G36590	proline transporter 3	48.7799	153.598	44.392	129.922	2.44355	6.99458	5.59316	14.0719	0.91005	0.99998		0.31758	6.98982e-11	SD-repressed	SD-regulated
13372463	AT1G26150	proline-rich extensin-like receptor kinase 10	253.748	417.362	294.126	389.531	17.5825	17.3187	13.1317	7.72921	1.15912	0.99998		0.60798	0.00117	SD-repressed	SD-regulated
13469440	AT4G16140	proline-rich family protein	97.1227	238.194	130.845	245.562	2.97624	12.8538	6.25011	34.426	1.34721	0.3203		0.40775	1.4539e-09	SD-repressed	SD-regulated
13522954	AT5G07020	proline-rich family protein	699.227	1177.08	915.914	1241.02	20.5395	94.9652	54.2943	71.046	1.3099	0.2324		0.59404	9e-05	SD-repressed	SD-regulated
13422411	AT2G47390	Prolyl oligopeptidase family protein	285.916	428.987	261.834	418.113	12.5363	19.4886	8.30944	12.0688	0.91578	0.99998		0.66649	0.00184	SD-repressed	SD-regulated
13410458	AT2G19670	protein arginine methyltransferase 1A	128.69	215.737	119.966	185.661	11.2308	26.4723	17.5037	18.6547	0.93221	0.99998		0.59651	0.04592	SD-repressed	SD-regulated
13352563	AT1G55480	protein containing PDZ domain, a K-box domain, and a TPR region	144.703	255.982	214.218	260.018	3.39659	16.74	11.1001	17.8055	1.4804	0.02181		0.56528	6e-05	SD-repressed	SD-regulated
13430937	AT3G20200	Protein kinase protein with adenine nucleotide alpha hydrolases-like domain	38.0495	71.5007	41.3539	76.1478	2.48644	1.83087	2.6468	3.91346	1.08685	0.99998		0.53216	0.00341	SD-repressed	SD-regulated
13352244	AT1G54820	Protein kinase superfamily protein	107.654	202.528	138.599	185.051	9.49319	8.33053	9.79711	4.00082	1.28745	0.99998		0.53155	0.00049	SD-repressed	SD-regulated
13355960	AT1G66880	Protein kinase superfamily protein	56.4768	90.372	64.4846	88.7634	1.11812	4.41586	1.03556	6.3008	1.14179	0.99998		0.62494	0.01085	SD-repressed	SD-regulated
13386165	AT1G71810	Protein kinase superfamily protein	149.576	344.46	178.78	343.627	5.50994	9.76565	7.05203	16.691	1.19525	0.99998		0.43423	6.41044e-12	SD-repressed	SD-regulated
13389615	AT1G79600	Protein kinase superfamily protein	664.551	1501.82	960.799	1423.73	28.987	36.0674	32.9571	58.9005	1.44579	0.00983		0.4425	3.09418e-14	SD-repressed	SD-regulated
13408065	AT2G05940	Protein kinase superfamily protein	249.655	383.251	294.381	303.122	10.4903	6.78527	3.55565	5.07931	1.17915	0.97425		0.65141	0.0004	SD-repressed	SD-regulated
13409589	AT2G17220	Protein kinase superfamily protein	232.133	424.376	278.222	433.785	6.46739	14.4394	5.25951	28.5547	1.19854	0.72516		0.547	7.93824e-08	SD-repressed	SD-regulated
13446253	AT3G07700	Protein kinase superfamily protein	193.062	402.325	281.74	392.985	4.94089	34.8564	18.2956	30.2848	1.45932	0.03762		0.47987	2.25786e-07	SD-repressed	SD-regulated
13432672	AT3G24190	Protein kinase superfamily protein	349.365	631.028	490.846	659.067	4.20136	37.1989	4.65962	10.4933	1.40497	0.00392		0.55364	2.41067e-07	SD-repressed	SD-regulated
13522235	AT5G05200	Protein kinase superfamily protein	434.176	991.832	618.625	954.329	6.29013	2.91358	18.333	55.9558	1.42482	0.00559		0.43775	3.09418e-14	SD-repressed	SD-regulated
13521368	AT5G02940	Protein of unknown function (DUF1012)	83.6467	144.123	88.7482	137.571	3.35873	15.0101	5.69112	10.3229	1.06099	0.99998		0.58038	0.00957	SD-repressed	SD-regulated
13499078	AT5G08050	Protein of unknown function (DUF1118)	1148.16	1858.06	1564.57	1906.75	69.6827	80.3356	84.6498	59.2375	1.36267	0.15944		0.61794	0.00035	SD-repressed	SD-regulated
13413721	AT2G27290	Protein of unknown function (DUF1279)	205.581	340.835	285.144	341.565	2.05995	3.08264	19.4647	12.1253	1.38702	0.0594		0.60317	8.02347e-08	SD-repressed	SD-regulated
13419281	AT2G40080	Protein of unknown function (DUF1313)	13.7672	36.6773	12.3453	32.7128	0.553353	4.85831	0.659064	3.9672	0.89672	0.99998		0.37536	0.00165	SD-repressed	SD-regulated
13435123	AT3G43540	Protein of unknown function (DUF1350)	225.665	348.144	303.229	387.896	3.92425	12.9479	16.4458	31.4211	1.34372	0.07565		0.64819	6e-05	SD-repressed	SD-regulated
13529698	AT5G22930	Protein of unknown function (DUF1635)	17.4395	40.2891	20.0766	32.1912	1.29306	1.578	1.37413	7.06472	1.15121	0.99998		0.43286	0.00248	SD-repressed	SD-regulated
13357094	AT1G69610	Protein of unknown function (DUF1666)	23.2411	38.9404	27.3893	50.6473	0.0749713	1.19858	13.8526	12.8605	1.17848	0.99998		0.59684	0.0203	SD-repressed	SD-regulated
13399403	AT2G31560	Protein of unknown function (DUF1685)	40.4916	102.634	46.9858	97.9609	0.478107	3.54095	1.44387	7.50054	1.16038	0.99998		0.39453	7.46725e-10	SD-repressed	SD-regulated
13430702	AT3G19800	Protein of unknown function (DUF177)	310.063	487.501	446.247	502.659	3.63859	0.756336	23.0982	36.3836	1.43921	0.0079		0.63603	4.07901e-07	SD-repressed	SD-regulated
13456820	AT3G46630	Protein of unknown function (DUF3223)	98.3683	241.893	159.053	245.913	1.94718	12.9217	16.9083	18.3167	1.61692	0.05932		0.40666	8.29004e-10	SD-repressed	SD-regulated
13538761	AT5G52780	Protein of unknown function (DUF3464)	889.069	1360.1	990.034	1286.54	15.928	42.5617	90.1625	90.9472	1.11356	0.99998		0.65368	4e-05	SD-repressed	SD-regulated
13422185	AT2G46915	Protein of unknown function (DUF3754)	111.498	180.562	134.918	176.352	4.97451	5.42069	3.44657	9.83258	1.21005	0.99998		0.61751	0.0006	SD-repressed	SD-regulated
13363707	AT1G05280	Protein of unknown function (DUF604)	56.5297	106.625	58.7152	102.468	5.47421	7.83126	4.22742	4.08509	1.03866	0.99998		0.53017	0.0134	SD-repressed	SD-regulated
13434268	AT3G28270	Protein of unknown function (DUF677)	15.1862	69.2387	31.5873	90.0837	1.53703	7.89429	1.87444	12.204	2.08	0.15049		0.21933	2.27588e-07	SD-repressed	SD-regulated
13346985	AT1G32160	Protein of unknown function (DUF760)	264.914	399.654	311.815	409.751	8.65103	11.3205	13.1303	38.6068	1.17704	0.99998		0.66286	0.00034	SD-repressed	SD-regulated
13456286	AT3G45210	Protein of unknown function, DUF584	65.7839	103.136	73.3624	101.57	3.57053	5.03859	3.24539	10.3152	1.1152	0.99998		0.63784	0.03554	SD-repressed	SD-regulated
13493069	AT4G33500	Protein phosphatase 2C family protein	169.47	306.795	185.904	329.237	9.12916	24.3079	6.34966	27.6813	1.09697	0.99998		0.55239	0.00036	SD-repressed	SD-regulated
13335382	AT1G03630	protochlorophyllide oxidoreductase C	151.427	348.494	180.28	363.639	13.8451	9.28475	24.8361	7.27026	1.19054	0.99998		0.43452	2.35658e-07	SD-repressed	SD-regulated
13460363	AT3G55330	PsbP-like protein 1	870.192	1404.59	1198.55	1390.2	30.005	38.2374	28.4469	69.0405	1.37734	0.01558		0.61953	2.95399e-06	SD-repressed	SD-regulated
13422843	AT3G01440	PsbQ-like 1	32.5129	86.425	43.401	93.1927	1.12044	4.47464	5.32053	3.55686	1.33489	0.99998		0.3762	2.25786e-07	SD-repressed	SD-regulated
13530385	AT5G24470	pseudo-response regulator 5	42.5259	95.272	49.7646	91.6179	3.31378	7.20946	1.05032	4.13149	1.17022	0.99998		0.44636	0.00044	SD-repressed	SD-regulated
13370241	AT1G19920	Pseudouridine synthase/archaeosine transglycosylase-like family protein	172.858	275.975	221.542	324.416	9.07817	4.10459	12.9221	18.4793	1.28164	0.70456		0.62635	0.00039	SD-repressed	SD-regulated
13409265	AT2G16430	purple acid phosphatase 10	192.049	300.303	176.687	255.974	6.84263	17.9095	8.25255	10.1072	0.92001	0.99998		0.63952	0.00283	SD-repressed	SD-regulated
13459238	AT3G52820	purple acid phosphatase 22	47.6228	78.7219	48.1609	68.5601	0.265182	8.01264	6.18518	4.89392	1.0113	0.99998		0.60495	0.03049	SD-repressed	SD-regulated
13340153	AT1G14700	purple acid phosphatase 3	90.9853	162.669	101.905	161.512	6.27038	0.424003	12.0476	6.10059	1.12002	0.99998		0.55933	0.0001	SD-repressed	SD-regulated
13407025	AT2G01890	purple acid phosphatase 8	172.867	482.961	256.812	450.785	13.6904	49.7617	45.1282	22.7309	1.4856	0.7072		0.35793	4.1842e-08	SD-repressed	SD-regulated
13422513	AT2G47750	putative indole-3-acetic acid-amido synthetase GH3.9	66.5545	216.693	132.282	285.023	6.5679	13.127	21.5227	26.7255	1.98758	0.08703		0.30714	3.84274e-09	SD-repressed	SD-regulated
13419063	AT2G39560	Putative membrane lipoprotein	21.5339	46.9238	36.463	51.802	1.40179	5.00151	3.63024	3.19161	1.69329	0.49752		0.45891	0.01308	SD-repressed	SD-regulated
13475049	AT4G29030	Putative membrane lipoprotein	80.2745	156.167	95.6009	146.853	3.40684	12.6517	13.7577	7.18707	1.19093	0.99998		0.51403	0.00017	SD-repressed	SD-regulated
13431776	AT3G22310	putative mitochondrial RNA helicase 1	66.687	123.309	82.2044	102.181	1.07161	7.81679	4.1847	7.3556	1.23269	0.99998		0.54081	0.00017	SD-repressed	SD-regulated
13378742	AT1G52590	Putative thiol-disulphide oxidoreductase DCC	126.53	222.328	162.838	241.259	10.2007	10.4642	3.45019	8.00999	1.28696	0.80674		0.56911	0.0028	SD-repressed	SD-regulated
13409999	AT2G18230	pyrophosphorylase 2	338.916	522.489	343.066	541.708	27.8147	25.8404	26.0496	43.2073	1.01224	0.99998		0.64866	0.00532	SD-repressed	SD-regulated
13523904	AT5G09650	pyrophosphorylase 6	145.179	279.452	208.429	273.244	9.05647	19.2932	20.0255	2.26969	1.43567	0.34326		0.51951	5e-05	SD-repressed	SD-regulated
13539545	AT5G54960	pyruvate decarboxylase-2	15.9165	33.6063	16.4661	37.7032	0.454411	2.66191	2.81869	1.24356	1.03453	0.99998		0.47361	0.0095	SD-repressed	SD-regulated
13478449	AT4G36570	RAD-like 3	55.4186	110.239	57.2597	114.204	7.26354	13.4833	3.41777	22.738	1.03322	0.99998		0.50271	0.04179	SD-repressed	SD-regulated
13394150	AT2G18328	RAD-like 4	11.2703	39.6328	17.5107	26.5398	1.78527	3.75782	3.69346	1.91158	1.5537	0.99998		0.28437	0.00133	SD-repressed	SD-regulated
13508681	AT5G40390	Raffinose synthase family protein	132.243	217.732	128.592	233.422	10.5725	2.443	5.64356	11.3266	0.97239	0.99998		0.60737	0.0034	SD-repressed	SD-regulated
13452790	AT3G23110	receptor like protein 37	42.7167	184.145	34.715	154.006	1.22304	15.0385	6.338	8.94321	0.81268	0.99998		0.23197	3.09418e-14	SD-repressed	SD-regulated
13544661	AT5G67280	receptor-like kinase	48.8965	96.9182	57.2627	86.8226	1.08826	3.1192	7.29549	6.50881	1.1711	0.99998		0.50451	1e-05	SD-repressed	SD-regulated
13429756	AT3G17840	receptor-like kinase 902	127.377	243.547	125.617	221.24	23.9356	11.8677	9.84218	15.7223	0.98618	0.99998		0.52301	0.01425	SD-repressed	SD-regulated
13511967	AT5G47910	respiratory burst oxidase homologue D	609.922	1037.42	571.702	882.084	16.693	25.3211	34.6126	76.2359	0.93734	0.99998		0.58792	5.16813e-07	SD-repressed	SD-regulated
13366187	AT1G10470	response regulator 4	523.098	997.739	707.926	875.156	13.5095	43.7044	36.672	76.5791	1.35333	0.11478		0.52428	6.52575e-09	SD-repressed	SD-regulated
13465214	AT4G03100	Rho GTPase activating protein with PAK-box/P21-Rho-binding domain	65.5733	112.709	64.1161	103.081	3.26826	2.59296	2.86474	5.22243	0.97778	0.99998		0.58179	0.0015	SD-repressed	SD-regulated
13525098	AT5G12150	Rho GTPase activation protein (RhoGAP) with PH domain	778.928	1228.36	936.81	1264.04	46.7668	22.1881	73.4281	105.458	1.20269	0.99998		0.63412	0.00015	SD-repressed	SD-regulated
13441468	AT3G59780	Rhodanese/Cell cycle control phosphatase superfamily protein	583.493	1134.03	798.716	1142.14	11.8171	23.8837	7.21675	23.7434	1.36885	0.0031		0.51453	1.64482e-11	SD-repressed	SD-regulated
13342176	AT1G19230	Riboflavin synthase-like superfamily protein	136.382	208.47	120.845	157.069	11.2787	9.8868	4.47191	7.09182	0.88608	0.99998		0.65421	0.02231	SD-repressed	SD-regulated
13395035	AT2G20450	Ribosomal protein L14	577.899	1036.32	727.81	838.934	29.4929	89.7301	56.7538	35.7224	1.25941	0.79425		0.55764	9e-05	SD-repressed	SD-regulated
13453784	AT3G25920	ribosomal protein L15	727.355	1091.31	822.417	934.714	50.3397	55.0706	136.95	39.9639	1.1307	0.99998		0.6665	0.00752	SD-repressed	SD-regulated
13404155	AT2G42650	Ribosomal protein L1p/L10e family	579.202	878.912	744.446	1019.63	19.1746	99.0547	37.7009	207.363	1.2853	0.41897		0.659	0.02979	SD-repressed	SD-regulated
13404183	AT2G42710	Ribosomal protein L1p/L10e family	364.51	620.596	320.357	449.626	22.2552	35.4331	61.8312	39.8517	0.87887	0.99998		0.58736	0.00012	SD-repressed	SD-regulated
13417704	AT2G36620	ribosomal protein L24	321.197	552.434	392.884	481.211	32.628	15.2434	24.5252	61.6696	1.22319	0.99998		0.58142	0.00082	SD-repressed	SD-regulated
13488650	AT4G23620	Ribosomal protein L25/Gln-tRNA synthetase, anti-codon-binding domain	119.589	225.802	126.754	176.277	15.5688	3.77226	5.22575	9.92139	1.05991	0.99998		0.52962	0.00164	SD-repressed	SD-regulated
13361672	AT1G80750	Ribosomal protein L30/L7 family protein	97.5607	190.52	141.452	139.3	10.9883	5.18559	4.87846	7.04214	1.44989	0.47238		0.51208	0.00053	SD-repressed	SD-regulated
13336841	AT1G07070	Ribosomal protein L35Ae family protein	51.2778	85.6728	63.3063	75.8969	2.42456	6.42645	2.02344	14.2467	1.23458	0.99998		0.59853	0.03845	SD-repressed	SD-regulated
13369769	AT1G18540	Ribosomal protein L6 family protein	512.287	835.37	559.266	800.767	46.0982	109.67	10.9247	114.614	1.09171	0.99998		0.61325	0.04247	SD-repressed	SD-regulated
13415761	AT2G32060	Ribosomal protein L7Ae/L30e/S12e/Gadd45 family protein	29.5687	94.2627	71.0079	41.6288	2.90195	29.2724	30.2345	4.30538	2.40146	0.32902		0.31368	0.00594	SD-repressed	SD-regulated
13523453	AT5G08180	Ribosomal protein L7Ae/L30e/S12e/Gadd45 family protein	352.554	535.432	353.606	495.286	30.2694	33.8409	29.1179	118.086	1.00298	0.99998		0.65845	0.02276	SD-repressed	SD-regulated
13531980	AT5G30510	ribosomal protein S1	1940.71	3247.59	2607.27	3380.36	107.854	131.521	113.581	329.803	1.34346	0.26813		0.59758	3e-05	SD-repressed	SD-regulated
13401419	AT2G36160	Ribosomal protein S11 family protein	445.459	698.015	716.168	619.612	40.4336	51.5716	66.1469	125.255	1.60771	0.10881		0.63818	0.01382	SD-repressed	SD-regulated
13343527	AT1G22780	Ribosomal protein S13/S18 family	494.985	772.416	607.03	606.377	42.2058	64.9747	35.8483	60.355	1.22636	0.98591		0.64083	0.01314	SD-repressed	SD-regulated
13544945	ATCG00050	ribosomal protein S16	564.487	967.398	744.692	829.239	26.2478	111.481	29.4656	107.401	1.31924	0.11934		0.58351	0.00217	SD-repressed	SD-regulated
13459651	AT3G53890	Ribosomal protein S21e	51.2213	108.704	68.0252	62.7111	7.07163	12.0568	16.088	23.5062	1.32806	0.99998		0.4712	0.02306	SD-repressed	SD-regulated
13493502	AT4G34555	Ribosomal protein S25 family protein	1140.28	1784.82	1285.9	1748.46	27.6421	31.3588	60.0052	105.482	1.1277	0.99998		0.63888	1e-05	SD-repressed	SD-regulated
13380971	AT1G58684	Ribosomal protein S5 family protein	1092.09	1661.79	1169.69	1456.92	67.7955	80.8645	42.1991	124.124	1.07106	0.99998		0.65718	0.00231	SD-repressed	SD-regulated
13380987	AT1G58983	Ribosomal protein S5 family protein	1092.09	1661.79	1169.69	1456.92	67.7955	80.8645	42.1991	124.124	1.07106	0.99998		0.65718	0.00231	SD-repressed	SD-regulated
13381003	AT1G59359	Ribosomal protein S5 family protein	1092.09	1661.79	1169.69	1456.92	67.7955	80.8645	42.1991	124.124	1.07106	0.99998		0.65718	0.00231	SD-repressed	SD-regulated
13492090	AT4G31700	ribosomal protein S6	648.444	1044.72	737.83	956.355	50.3862	87.1688	79.768	95.2812	1.13785	0.99998		0.62069	0.00493	SD-repressed	SD-regulated
13541524	AT5G59850	Ribosomal protein S8 family protein	486.964	730.243	561.771	764.495	18.3681	46.9314	80.6383	112.284	1.15362	0.99998		0.66685	0.00302	SD-repressed	SD-regulated
13467054	AT4G10300	RmlC-like cupins superfamily protein	63.0537	98.9706	81.1563	105.734	3.02423	5.88206	6.43318	6.96411	1.2871	0.99998		0.6371	0.039	SD-repressed	SD-regulated
13535106	AT5G43850	RmlC-like cupins superfamily protein	96.5738	151.601	110.7	129.154	1.957	10.7125	4.35136	2.85278	1.14628	0.99998		0.63703	0.00538	SD-repressed	SD-regulated
13448139	AT3G11964	RNA binding;RNA binding	123.751	228.82	171.945	154.945	14.2901	1.61563	30.4338	22.968	1.38945	0.99998		0.54082	0.00089	SD-repressed	SD-regulated
13337442	AT1G08540	RNApolymerase sigma subunit 2	915.722	1467.56	1156.73	1459.04	25.9718	59.4614	63.8221	21.2579	1.26319	0.36585		0.62398	6e-05	SD-repressed	SD-regulated
13460474	AT3G55660	ROP (rho of plants) guanine nucleotide exchange factor 6	98.8868	152.832	96.9275	117.57	4.28413	7.28899	13.5776	2.85912	0.98019	0.99998		0.64703	0.00869	SD-repressed	SD-regulated
13495384	AT4G38740	rotamase CYP 1	312.828	481.23	320.083	430.891	11.469	24.13	17.9127	33.5564	1.02319	0.99998		0.65006	0.00046	SD-repressed	SD-regulated
13442516	AT3G62030	rotamase CYP 4	730.351	1272.9	1083.63	1496.18	11.9733	33.6226	28.4993	29.0667	1.48372	3e-05		0.57377	5.38712e-10	SD-repressed	SD-regulated
13457482	AT3G48450	RPM1-interacting protein 4 (RIN4) family protein	14.546	40.2203	14.2241	29.2001	0.274534	3.41469	1.83558	2.47745	0.97787	0.99998		0.36166	4e-05	SD-repressed	SD-regulated
13384484	AT1G67360	Rubber elongation factor protein (REF)	43.0428	73.0102	39.9617	66.3079	2.99911	2.52419	3.87557	11.9083	0.92842	0.99998		0.58954	0.02867	SD-repressed	SD-regulated
13502561	AT5G17170	rubredoxin family protein	300.372	533.78	442.664	503.913	24.564	21.2807	28.8061	34.8512	1.47372	0.14548		0.56273	0.00025	SD-repressed	SD-regulated
13452987	AT3G23810	S-adenosyl-l-homocysteine (SAH) hydrolase 2	80.9696	258.062	51.3195	237.087	10.2312	14.9186	9.28196	11.6178	0.63381	0.90072		0.31376	2.55883e-08	SD-repressed	SD-regulated
13357038	AT1G69523	S-adenosyl-L-methionine-dependent methyltransferases superfamily protein	24.5457	101.733	47.2704	70.5485	2.45918	4.81487	10.1795	4.854	1.92581	0.5604		0.24128	1.51662e-09	SD-repressed	SD-regulated
13403535	AT2G41040	S-adenosyl-L-methionine-dependent methyltransferases superfamily protein	36.8937	68.6295	46.4981	81.212	1.42593	1.43705	3.47554	11.4976	1.26033	0.99998		0.53758	0.0012	SD-repressed	SD-regulated
13460624	AT3G56080	S-adenosyl-L-methionine-dependent methyltransferases superfamily protein	96.0186	217.456	97.9791	171.32	5.81687	14.5061	7.78697	23.0622	1.02042	0.99998		0.44155	8.26532e-07	SD-repressed	SD-regulated
13463699	AT3G63410	S-adenosyl-L-methionine-dependent methyltransferases superfamily protein	2215.8	3397.34	2932.68	3457.81	80.5044	86.7167	36.4369	151.945	1.32353	0.08806		0.65221	6e-05	SD-repressed	SD-regulated
13491140	AT4G29590	S-adenosyl-L-methionine-dependent methyltransferases superfamily protein	337.738	580.573	452.838	609.603	18.5597	38.3726	16.194	30.6654	1.3408	0.17519		0.58173	0.0003	SD-repressed	SD-regulated
13494331	AT4G36470	S-adenosyl-L-methionine-dependent methyltransferases superfamily protein	38.0597	67.2987	35.5901	68.7465	0.321192	1.17619	4.6502	2.26627	0.93511	0.99998		0.56553	0.00038	SD-repressed	SD-regulated
13533137	AT5G37990	S-adenosyl-L-methionine-dependent methyltransferases superfamily protein	35.2538	81.3424	34.4401	51.5011	6.20056	3.93285	8.47009	4.30088	0.97692	0.99998		0.4334	0.01269	SD-repressed	SD-regulated
13512970	AT5G50110	S-adenosyl-L-methionine-dependent methyltransferases superfamily protein	111.076	168.09	145.179	174.022	2.95873	3.48899	7.21315	9.37062	1.30703	0.3823		0.66081	0.00241	SD-repressed	SD-regulated
13411260	AT2G21210	SAUR-like auxin-responsive protein family	10.1726	24.9215	15.4803	23.3841	0.440939	1.92706	0.924423	1.17118	1.52176	0.99998		0.40819	0.00527	SD-repressed	SD-regulated
13495478	AT4G38840	SAUR-like auxin-responsive protein family	32.5453	72.615	39.5855	81.2122	3.75446	7.40786	2.041	8.24887	1.21632	0.99998		0.44819	0.01289	SD-repressed	SD-regulated
13366276	AT1G10650	SBP (S-ribonuclease binding protein) family protein	201.735	324.878	202.516	284.331	19.1277	13.5244	15.5662	16.7183	1.00387	0.99998		0.62096	0.0072	SD-repressed	SD-regulated
13404563	AT2G43550	Scorpion toxin-like knottin superfamily protein	16.6725	59.9384	21.5166	40.5645	1.32339	5.50427	1.51736	7.53407	1.29054	0.99998		0.27816	2.12895e-06	SD-repressed	SD-regulated
13518837	AT5G63660	Scorpion toxin-like knottin superfamily protein	179.554	309.222	205.316	309.013	7.43178	24.3947	26.1347	21.3715	1.14348	0.99998		0.58066	0.00079	SD-repressed	SD-regulated
13381873	AT1G61380	S-domain-1 29	42.8583	92.5164	55.643	93.8102	0.602509	6.99599	5.06886	5.13582	1.2983	0.99998		0.46325	4e-05	SD-repressed	SD-regulated
13370103	AT1G19650	Sec14p-like phosphatidylinositol transfer family protein	72.7645	111.542	75.1671	92.5917	2.08136	7.26792	2.05587	4.05026	1.03302	0.99998		0.65235	0.02969	SD-repressed	SD-regulated
13406641	AT2G01110	Sec-independent periplasmic protein translocase	916.435	1444.85	1118.68	1452.33	49.407	42.6936	40.221	52.8754	1.22069	0.62026		0.63428	0.00087	SD-repressed	SD-regulated
13439976	AT3G55800	sedoheptulose-bisphosphatase	2981.04	4611.85	3983.29	4910.69	17.1375	152.461	101.945	64.6756	1.33621	0.04653		0.64639	9.85618e-06	SD-repressed	SD-regulated
13383946	AT1G66330	senescence-associated family protein	112.556	233.46	164.969	285.503	4.11967	10.1217	9.34837	15.422	1.46566	0.18577		0.48212	1.9664e-07	SD-repressed	SD-regulated
13478311	AT4G36190	Serine carboxypeptidase S28 family protein	161.1	263.029	176.467	249.164	16.1173	3.91448	4.64613	11.7671	1.09539	0.99998		0.61248	0.00306	SD-repressed	SD-regulated
13396180	AT2G23000	serine carboxypeptidase-like 10	9.39156	69.9454	8.13484	49.2354	1.34329	8.31584	0.846779	5.11289	0.86619	0.99998		0.13427	1.20246e-09	SD-repressed	SD-regulated
13417375	AT2G35770	serine carboxypeptidase-like 28	347.086	642.333	304.297	477.08	8.09927	66.102	12.6308	31.7152	0.87672	0.99998		0.54035	6e-05	SD-repressed	SD-regulated
13475674	AT4G30810	serine carboxypeptidase-like 29	205.766	327.518	195.306	257.324	8.68323	13.5701	20.4887	22.4561	0.94917	0.99998		0.62826	0.00049	SD-repressed	SD-regulated
13447386	AT3G10410	SERINE CARBOXYPEPTIDASE-LIKE 49	585.25	1074.34	535.598	862.684	19.9973	46.1284	49.1868	27.5985	0.91516	0.99998		0.54475	1.61692e-08	SD-repressed	SD-regulated
13484233	AT4G13930	serine hydroxymethyltransferase 4	227.75	358.265	212.784	343.813	2.76259	12.4778	9.54419	19.9656	0.93428	0.99998		0.6357	0.00011	SD-repressed	SD-regulated
13375843	AT1G36370	serine hydroxymethyltransferase 7	339.59	557.125	312.473	487.13	17.7174	12.5657	9.77486	11.515	0.92015	0.99998		0.60954	2e-05	SD-repressed	SD-regulated
13418745	AT2G38870	Serine protease inhibitor, potato inhibitor I-type family protein	139.252	232.839	181.156	265.667	8.57767	11.0314	14.3208	1.51419	1.30092	0.84806		0.59806	0.0026	SD-repressed	SD-regulated
13494967	AT4G37930	serine transhydroxymethyltransferase 1	3672.85	6612.5	4773.21	6331.61	68.7719	157.462	115.859	76.4854	1.29959	0.05343		0.55544	6.66279e-12	SD-repressed	SD-regulated
13373372	AT1G28570	SGNH hydrolase-type esterase superfamily protein	82.4791	133.902	101.003	156.451	3.19222	5.51475	1.12058	33.1218	1.22459	0.91142		0.61597	0.00405	SD-repressed	SD-regulated
13533052	AT5G37690	SGNH hydrolase-type esterase superfamily protein	19.35	70.4938	19.6684	39.9148	1.18056	1.08796	0.773314	1.96741	1.01646	0.99998		0.27449	4.17241e-10	SD-repressed	SD-regulated
13384147	AT1G66970	SHV3-like 2	172.923	395.391	232.729	380.353	4.58329	13.3554	8.23405	25.3353	1.34586	0.23309		0.43735	2.82249e-13	SD-repressed	SD-regulated
13343882	AT1G23550	similar to RCD one 2	31.4207	65.5862	31.062	58.0251	1.44549	2.54131	0.689889	2.50297	0.98858	0.99998		0.47908	0.00049	SD-repressed	SD-regulated
13494653	AT4G37160	SKU5 similar 15	115.525	394.703	149.718	386.252	17.6729	20.6721	20.0797	17.7275	1.29598	0.99998		0.29269	2.09008e-08	SD-repressed	SD-regulated
13412067	AT2G23630	SKU5 similar 16	111.28	250.877	157.911	231.78	13.3262	12.9635	19.7096	19.9595	1.41905	0.8929		0.44356	4e-05	SD-repressed	SD-regulated
13479137	AT4G38420	SKU5 similar 9	346.019	525.845	390.035	473.375	13.2552	9.1589	17.8379	26.4534	1.12721	0.99998		0.65802	8e-05	SD-repressed	SD-regulated
13375973	AT1G41830	SKU5-similar 6	629.653	1046.02	582.286	960.428	10.0553	38.4657	30.6614	37.0313	0.92477	0.99998		0.60195	1.7121e-07	SD-repressed	SD-regulated
13395513	AT2G21530	SMAD/FHA domain-containing protein	250.278	382.573	328.21	471.111	7.01249	18.3078	30.6095	50.7474	1.31138	0.50034		0.6542	0.00165	SD-repressed	SD-regulated
13371404	AT1G22850	SNARE associated Golgi protein family	1027.47	1550.76	1515.85	1546.46	34.081	60.4994	46.5294	95.7637	1.47532	0.00094		0.66256	0.00023	SD-repressed	SD-regulated
13344585	AT1G26210	SOB five-like 1	81.092	149.006	66.2831	120.042	2.65964	10.0184	6.4368	11.2817	0.81738	0.99998		0.54422	0.00066	SD-repressed	SD-regulated
13388974	AT1G78510	solanesyl diphosphate synthase 1	241.47	541.868	353.867	574.764	6.79002	28.7586	10.2448	44.6339	1.46547	0.00548		0.44562	5.38712e-10	SD-repressed	SD-regulated
13341191	AT1G17100	SOUL heme-binding family protein	79.1455	185.758	99.9079	208.081	2.25933	18.084	4.59007	9.74042	1.26233	0.82342		0.42607	9.34035e-07	SD-repressed	SD-regulated
13528541	AT5G20140	SOUL heme-binding family protein	66.0243	137.073	102.935	134.713	2.07862	13.3292	7.85103	0.802734	1.55904	0.09599		0.48167	0.00011	SD-repressed	SD-regulated
13421979	AT2G46340	SPA (suppressor of phyA-105) protein family	562.506	1087.44	834.695	1124.79	15.8317	36.966	7.47566	59.9775	1.48389	0.0005		0.51728	1.74523e-10	SD-repressed	SD-regulated
13449734	AT3G15354	SPA1-related 3	226.11	419.25	333.526	415.175	10.5248	36.049	3.02707	22.5775	1.47506	0.02646		0.53932	0.00014	SD-repressed	SD-regulated
13351473	AT1G53090	SPA1-related 4	52.6663	110.582	64.1365	109.057	2.7994	5.55241	3.01709	8.47436	1.21779	0.99998		0.47626	6e-05	SD-repressed	SD-regulated
13530189	AT5G24160	squalene monoxygenase 6	44.5861	96.4346	50.9819	86.4973	0.933684	6.41228	7.07595	14.0078	1.14345	0.99998		0.46235	2e-05	SD-repressed	SD-regulated
13372878	AT1G27370	squamosa promoter binding protein-like 10	60.8974	97.6815	73.2873	101.114	2.20873	6.8418	7.27574	13.8941	1.20346	0.99998		0.62343	0.02933	SD-repressed	SD-regulated
13461376	AT3G57920	squamosa promoter binding protein-like 15	26.6433	52.4612	27.0162	52.1996	1.15308	5.06976	1.80837	3.22427	1.014	0.99998		0.50787	0.01647	SD-repressed	SD-regulated
13401542	AT2G36390	starch branching enzyme 2.1	214.956	346.842	238.812	340.945	11.4852	13.9605	8.737	17.2437	1.11098	0.99998		0.61975	0.00052	SD-repressed	SD-regulated
13497097	AT5G03650	starch branching enzyme 2.2	644.55	1061.16	777.846	982.298	6.06667	24.5734	22.9792	11.1414	1.2068	0.25165		0.6074	1.58623e-09	SD-repressed	SD-regulated
13443094	AT3G01180	starch synthase 2	291.429	546.269	378.23	592.878	19.9123	21.7295	17.3706	16.3149	1.29784	0.51458		0.53349	4.22899e-06	SD-repressed	SD-regulated
13338930	AT1G11720	starch synthase 3	177.684	266.583	245.443	311.53	6.59183	7.33474	7.77541	23.1791	1.38134	0.09396		0.66652	0.00048	SD-repressed	SD-regulated
13470268	AT4G18240	starch synthase 4	78.1961	129.777	88.0455	152.839	2.44552	10.8695	3.83564	18.2047	1.12596	0.99998		0.60254	0.00773	SD-repressed	SD-regulated
13515231	AT5G55110	Stigma-specific Stig1 family protein	44.2085	80.7334	50.0223	74.7164	1.97367	2.98977	6.8842	6.29609	1.13151	0.99998		0.54759	0.00211	SD-repressed	SD-regulated
13493379	AT4G34190	stress enhanced protein 1	882.994	1548.8	1268.46	1627.76	22.3799	81.772	44.0667	74.6264	1.43654	0.00193		0.57011	4.33114e-07	SD-repressed	SD-regulated
13415891	AT2G32500	Stress responsive alpha-beta barrel domain protein	78.6581	159.882	98.4058	147.967	4.97012	16.5981	5.40988	6.86905	1.25106	0.99998		0.49198	0.00106	SD-repressed	SD-regulated
13502069	AT5G15970	stress-responsive protein (KIN2) / stress-induced protein (KIN2) / cold-responsive protein (COR6.6) / cold-regulated protein (COR6.6)	180.966	432.222	180.727	409.445	7.22128	38.9753	18.2495	50.0886	0.99868	0.99998		0.41869	2.26036e-07	SD-repressed	SD-regulated
13419766	AT2G41290	strictosidine synthase-like 2	44.5666	73.8617	54.2599	72.8133	0.587198	3.99113	2.16024	10.1007	1.2175	0.99998		0.60338	0.01154	SD-repressed	SD-regulated
13466335	AT4G08390	stromal ascorbate peroxidase	121.192	188.474	126.147	166.752	2.75972	6.1265	8.10982	12.4291	1.04089	0.99998		0.64302	0.00133	SD-repressed	SD-regulated
13427473	AT3G13065	STRUBBELIG-receptor family 4	33.8287	64.4145	47.94	68.0248	2.58174	3.49759	2.12716	10.5433	1.41714	0.85089		0.52517	0.01423	SD-repressed	SD-regulated
13385096	AT1G68830	STT7 homolog STN7	1040.61	1645	1501.71	1572.72	29.0022	34.0382	57.0129	53.9216	1.44311	0.01168		0.63259	2.05766e-06	SD-repressed	SD-regulated
13363046	AT1G04110	Subtilase family protein	88.2592	175.302	104.173	195.949	6.88813	13.2947	8.37697	11.6075	1.18031	0.99998		0.50347	0.00058	SD-repressed	SD-regulated
13487642	AT4G21650	Subtilase family protein	47.9413	159.025	74.1454	100.97	7.73979	18.1929	9.07036	14.2019	1.54659	0.97937		0.30147	4e-05	SD-repressed	SD-regulated
13541268	AT5G59130	Subtilase family protein	16.1583	111.252	30.1894	87.2606	4.67836	9.43221	0.870676	2.02509	1.86835	0.97591		0.14524	1.47516e-06	SD-repressed	SD-regulated
13528865	AT5G20830	sucrose synthase 1	59.5506	105.862	52.3402	88.4425	4.69333	2.36304	3.41039	10.8113	0.87892	0.99998		0.56253	0.00399	SD-repressed	SD-regulated
13401290	AT2G35840	Sucrose-6F-phosphate phosphohydrolase family protein	307.786	500.082	363.126	472.183	12.8412	49.4408	14.4296	24.3123	1.1798	0.93723		0.61547	0.00444	SD-repressed	SD-regulated
13466967	AT4G10120	Sucrose-phosphate synthase family protein	129.909	437.359	136.386	425.072	6.5034	20.0751	7.12285	16.5706	1.04986	0.99998		0.29703	3.09418e-14	SD-repressed	SD-regulated
13360448	AT1G78000	sulfate transporter 1;2	159.965	262.341	164.427	212.789	12.6582	27.727	3.71501	4.55913	1.02789	0.99998		0.60976	0.03122	SD-repressed	SD-regulated
13458869	AT3G51895	sulfate transporter 3;1	134.855	220.83	74.0955	169.197	6.61683	17.9519	9.67428	5.80019	0.54944	0.08236		0.61067	0.00651	SD-repressed	SD-regulated
13528330	AT5G19600	sulfate transporter 3;5	43.0153	84.2244	42.612	54.0575	1.70318	9.57863	1.9024	3.29789	0.99062	0.99998		0.51072	0.00752	SD-repressed	SD-regulated
13448403	AT3G12520	sulfate transporter 4;2	39.4186	71.76	35.5412	67.9027	1.72516	3.30586	4.6098	13.6944	0.90164	0.99998		0.54931	0.0055	SD-repressed	SD-regulated
13520708	AT5G01220	sulfoquinovosyldiacylglycerol 2	226.327	351.964	215.492	335.695	24.6984	8.22325	15.5553	30.6452	0.95213	0.99998		0.64304	0.01313	SD-repressed	SD-regulated
13408939	AT2G14880	SWIB/MDM2 domain superfamily protein	48.5618	76.9996	74.0911	85.5928	1.78075	3.85197	3.77601	5.72046	1.52571	0.17544		0.63068	0.03763	SD-repressed	SD-regulated
13401108	AT2G35605	SWIB/MDM2 domain superfamily protein	88.1084	138.854	90.2213	123.248	3.8223	1.79331	7.98621	12.3144	1.02398	0.99998		0.63454	0.00189	SD-repressed	SD-regulated
13459080	AT3G52390	TatD related DNase	50.1394	86.3794	64.4839	76.4037	2.53572	4.7675	1.77244	12.3028	1.28609	0.99165		0.58046	0.013	SD-repressed	SD-regulated
13415260	AT2G31070	TCP domain protein 10	175.787	289.963	219.441	289.122	2.15661	16.9878	5.1122	16.6504	1.24834	0.52262		0.60624	0.00011	SD-repressed	SD-regulated
13428434	AT3G15030	TCP family transcription factor 4	169.804	272.367	213.121	277.484	4.94413	11.0156	12.8656	31.2032	1.2551	0.79968		0.62344	0.00023	SD-repressed	SD-regulated
13372549	AT1G26230	TCP-1/cpn60 chaperonin family protein	82.73	141.982	98.7222	151.703	1.68141	5.60235	9.49102	15.1622	1.19331	0.99998		0.58268	0.00012	SD-repressed	SD-regulated
13378957	AT1G53230	TEOSINTE BRANCHED 1, cycloidea and PCF transcription factor 3	625.952	977.275	592.351	918.4	12.6922	18.7637	19.3813	27.7298	0.94632	0.99998		0.64051	4.53993e-07	SD-repressed	SD-regulated
13433273	AT3G25820	terpene synthase-like sequence-1,8-cineole	687.914	1690.13	601.813	1456.62	27.2911	74.6169	46.4764	39.4928	0.87484	0.99998		0.40702	3.09418e-14	SD-repressed	SD-regulated
13433284	AT3G25830	terpene synthase-like sequence-1,8-cineole	880.92	2267.06	759.888	1883.24	43.0449	116.464	54.8414	10.8327	0.86261	0.99998		0.38857	3.09418e-14	SD-repressed	SD-regulated
13361918	AT1G01320	Tetratricopeptide repeat (TPR)-like superfamily protein	723.821	1189.19	1030.96	1302.42	17.3024	66.2272	16.8143	64.2678	1.42433	0.00331		0.60867	2e-05	SD-repressed	SD-regulated
13363230	AT1G04530	Tetratricopeptide repeat (TPR)-like superfamily protein	70.5738	140.92	110.753	135.81	2.90706	4.52429	8.27951	1.13129	1.56933	0.1061		0.50081	1e-05	SD-repressed	SD-regulated
13389163	AT1G78915	Tetratricopeptide repeat (TPR)-like superfamily protein	106.237	192.998	131.068	169.139	3.80474	4.90934	11.2388	7.1303	1.23373	0.99998		0.55046	1e-05	SD-repressed	SD-regulated
13417123	AT2G35130	Tetratricopeptide repeat (TPR)-like superfamily protein	72.6115	114.019	83.7326	102.014	4.76184	5.70333	1.84456	1.32574	1.15316	0.99998		0.63684	0.04287	SD-repressed	SD-regulated
13442913	AT3G63370	Tetratricopeptide repeat (TPR)-like superfamily protein	39.2579	67.6733	45.5599	64.0837	1.61997	6.11016	6.00112	8.2668	1.16053	0.99998		0.58011	0.04754	SD-repressed	SD-regulated
13521349	AT5G02830	Tetratricopeptide repeat (TPR)-like superfamily protein	109.748	243.864	167.045	247.443	5.59539	13.2591	10.724	23.122	1.52208	0.08092		0.45004	1.50153e-07	SD-repressed	SD-regulated
13508436	AT5G39710	Tetratricopeptide repeat (TPR)-like superfamily protein	33.0184	65.1601	42.398	62.9812	2.18601	7.18126	5.78599	7.415	1.28407	0.99998		0.50673	0.02203	SD-repressed	SD-regulated
13515078	AT5G54770	thiazole biosynthetic enzyme, chloroplast (ARA6) (THI1) (THI4)	1835.44	2966.1	2494.02	3045.34	103.288	38.4152	96.1336	16.9617	1.35881	0.15357		0.61881	4e-05	SD-repressed	SD-regulated
13428988	AT3G16175	Thioesterase superfamily protein	58.1905	116.968	84.3771	110.592	3.92623	9.75398	4.2514	3.39414	1.45001	0.45135		0.49749	0.00153	SD-repressed	SD-regulated
13532781	AT5G36910	thionin 2.2	1059.12	2693.29	1064.73	1855.21	10.3606	248.568	77.4286	88.6693	1.0053	0.99998		0.39324	1.12215e-13	SD-repressed	SD-regulated
13526944	AT5G16400	thioredoxin F2	404.275	709.536	550.079	716.206	6.5058	30.9335	30.5611	39.9277	1.36066	0.10281		0.56977	9.21244e-08	SD-repressed	SD-regulated
13443754	AT3G02730	thioredoxin F-type 1	207.974	377.844	283.993	455.888	8.45742	42.0872	13.4346	64.4862	1.36552	0.17572		0.55042	0.00115	SD-repressed	SD-regulated
13337048	AT1G07700	Thioredoxin superfamily protein	65.4402	109.603	73.4135	93.1208	3.29319	6.72369	4.93597	8.43491	1.12184	0.99998		0.59707	0.01194	SD-repressed	SD-regulated
13418072	AT2G37240	Thioredoxin superfamily protein	367.272	887.049	513.549	856.902	7.37548	53.8195	29.9835	16.3043	1.39828	0.02185		0.41404	1.38424e-13	SD-repressed	SD-regulated
13433381	AT3G26060	Thioredoxin superfamily protein	1097.91	1880.09	1384.65	1923.62	22.2404	72.9693	42.1195	36.3959	1.26117	0.12766		0.58396	7.0622e-08	SD-repressed	SD-regulated
13543944	AT5G65840	Thioredoxin superfamily protein	380.236	728.787	470.981	748.492	13.0502	12.7391	15.842	35.3673	1.23865	0.44789		0.52174	1.21165e-09	SD-repressed	SD-regulated
13376095	AT1G43560	thioredoxin Y2	175.547	327.653	242.008	312.383	9.04758	14.866	14.58	17.167	1.37859	0.27435		0.53577	8.86083e-06	SD-repressed	SD-regulated
13407863	AT2G04842	threonyl-tRNA synthetase, putative / threonine--tRNA ligase, putative	323.541	513.217	422.238	498.165	8.49944	6.20103	15.1739	10.3897	1.30505	0.09179		0.63042	2.27588e-07	SD-repressed	SD-regulated
13514219	AT5G52970	thylakoid lumen 15.0 kDa protein	1114.18	1704.95	1465.52	1723.59	64.0065	65.2835	84.7247	87.4205	1.31534	0.29755		0.6535	0.00131	SD-repressed	SD-regulated
13352238	AT1G54780	thylakoid lumen 18.3 kDa protein	437.227	771.953	602.279	709.881	20.0408	63.6956	41.6499	18.1256	1.3775	0.1642		0.56639	4e-05	SD-repressed	SD-regulated
13435292	AT3G44020	thylakoid lumenal P17.1 protein	479.535	796.742	659.42	771.273	18.252	45.3822	36.6354	73.442	1.37512	0.19546		0.60187	6e-05	SD-repressed	SD-regulated
13476781	AT4G32770	tocopherol cyclase, chloroplast / vitamin E deficient 1 (VTE1) / sucrose export defective 1 (SXD1)	102.369	255.075	144.205	235.377	8.31686	4.86374	4.24058	22.2878	1.40867	0.39889		0.40133	2.33038e-08	SD-repressed	SD-regulated
13493800	AT4G35300	tonoplast monosaccharide transporter2	107.935	196.575	109.186	166.915	5.1456	6.95128	8.3188	6.0424	1.01159	0.99998		0.54908	9e-05	SD-repressed	SD-regulated
13451951	AT3G20780	topoisomerase 6 subunit B	15.3921	54.0935	19.3632	37.7559	2.99046	17.5355	5.12122	21.4577	1.258	0.99998		0.28455	0.02262	SD-repressed	SD-regulated
13432575	AT3G23890	topoisomerase II	119.578	267.507	165.92	197.464	16.2286	36.5666	30.8003	31.8392	1.38755	0.99998		0.44701	0.0029	SD-repressed	SD-regulated
13431011	AT3G20370	TRAF-like family protein	799.657	1674.17	869.37	1483.81	28.8968	103.352	111.552	95.5757	1.08718	0.99998		0.47764	3.77569e-10	SD-repressed	SD-regulated
13434249	AT3G28220	TRAF-like family protein	32.7614	76.1459	56.4751	98.1714	1.6513	3.11471	1.75511	3.90334	1.72383	0.05175		0.43025	2e-05	SD-repressed	SD-regulated
13376382	AT1G45010	TRAM, LAG1 and CLN8 (TLC) lipid-sensing domain containing protein	12.1966	26.2618	14.327	24.9089	0.803445	1.32797	1.47804	4.61235	1.17467	0.99998		0.46442	0.01992	SD-repressed	SD-regulated
13360505	AT1G78070	Transducin/WD40 repeat-like superfamily protein	153.868	331.582	182.422	328.033	2.67345	20.2759	13.9388	12.2148	1.18557	0.99998		0.46404	1.58587e-08	SD-repressed	SD-regulated
13400103	AT2G32950	Transducin/WD40 repeat-like superfamily protein	156.404	253.058	187.671	244.455	5.2345	11.1833	8.32797	25.0059	1.19991	0.93113		0.61806	0.00012	SD-repressed	SD-regulated
13445820	AT3G06880	Transducin/WD40 repeat-like superfamily protein	38.1677	90.3657	45.0565	83.7011	2.38725	7.61626	8.00855	0.367513	1.18049	0.99998		0.42237	0.0002	SD-repressed	SD-regulated
13505047	AT5G23730	Transducin/WD40 repeat-like superfamily protein	9.95345	24.8209	13.1058	20.7097	0.472621	0.785718	0.36957	2.36776	1.31671	0.99998		0.40101	0.00151	SD-repressed	SD-regulated
13539056	AT5G53500	Transducin/WD40 repeat-like superfamily protein	217.223	360.52	254.07	324.881	5.70231	14.7605	13.9526	24.1587	1.16963	0.99998		0.60253	5.3799e-06	SD-repressed	SD-regulated
13405324	AT2G45290	Transketolase	270.936	428.955	251.251	299.804	10.5046	17.8358	15.5173	26.3705	0.92734	0.99998		0.63162	0.00012	SD-repressed	SD-regulated
13341245	AT1G17220	Translation initiation factor 2, small GTP-binding protein	377.104	610.451	520.36	634.976	11.0107	39.8094	8.6715	12.5256	1.37988	0.00924		0.61775	0.00023	SD-repressed	SD-regulated
13396785	AT2G24820	translocon at the inner envelope membrane of chloroplasts 55-II	500.085	751.768	602.163	742.153	17.1062	20.4905	15.3038	23.2827	1.20412	0.56441		0.66521	0.00022	SD-repressed	SD-regulated
13460116	AT3G54830	Transmembrane amino acid transporter family protein	204.386	360.707	297.707	297.1	9.35077	19.0414	3.82758	4.43812	1.45659	0.03542		0.56663	0.00012	SD-repressed	SD-regulated
13440117	AT3G56200	Transmembrane amino acid transporter family protein	238.105	419.534	199.292	347.992	10.4579	11.0656	25.625	33.0118	0.83699	0.99998		0.56755	1.38363e-06	SD-repressed	SD-regulated
13496452	AT5G02180	Transmembrane amino acid transporter family protein	44.4541	76.4397	65.9372	69.1995	2.78553	1.11047	4.85059	6.24087	1.48326	0.55997		0.58156	0.00948	SD-repressed	SD-regulated
13504963	AT5G23575	Transmembrane CLPTM1 family protein	204.072	319.621	186.711	287.699	11.8347	29.6734	17.2375	19.8834	0.91493	0.99998		0.63848	0.01402	SD-repressed	SD-regulated
13360520	AT1G78090	trehalose-6-phosphate phosphatase	114.511	192.29	100.211	155.093	9.78851	8.18847	5.93866	13.3575	0.87512	0.99998		0.59551	0.00493	SD-repressed	SD-regulated
13389027	AT1G78580	trehalose-6-phosphate synthase	153.927	423.808	191.45	355.158	3.06825	21.7857	10.4546	15.6858	1.24377	0.74026		0.3632	3.09418e-14	SD-repressed	SD-regulated
13398838	AT2G30010	TRICHOME BIREFRINGENCE-LIKE 45	427.582	676.315	474.712	640.776	8.0197	33.2491	33.1404	8.71809	1.11023	0.99998		0.63222	8e-05	SD-repressed	SD-regulated
13515291	AT5G55220	trigger factor type chaperone family protein	330.143	535.669	476.269	596.993	14.057	29.7242	45.9357	75.9131	1.44261	0.10998		0.61632	0.00012	SD-repressed	SD-regulated
13465606	AT4G04350	tRNA synthetase class I (I, L, M and V) family protein	147.43	235.582	184.128	225.861	7.5654	11.2838	5.97678	8.81398	1.24892	0.69143		0.62581	0.00176	SD-repressed	SD-regulated
13537253	AT5G49030	tRNA synthetase class I (I, L, M and V) family protein	208.131	370.797	280.43	379.276	15.6074	16.1544	16.1813	34.8417	1.34737	0.48835		0.56131	0.00026	SD-repressed	SD-regulated
13508480	AT5G39830	Trypsin family protein with PDZ domain	161.077	360.642	203.633	359.365	0.814614	28.9741	10.7203	4.80035	1.2642	0.34894		0.44664	1.74911e-09	SD-repressed	SD-regulated
13460020	AT3G54640	tryptophan synthase alpha chain	239.89	376.282	239.658	320.854	7.13207	28.0447	12.063	25.6909	0.99903	0.99998		0.63753	0.00308	SD-repressed	SD-regulated
13503555	AT5G19500	Tryptophan/tyrosine permease	65.9042	147.073	94.0509	147.371	4.80901	2.55404	3.67261	3.4578	1.42709	0.42371		0.44811	2.1357e-06	SD-repressed	SD-regulated
13459199	AT3G52750	Tubulin/FtsZ family protein	108.03	216.43	132.879	199.768	0.548062	13.1256	14.107	11.5651	1.23002	0.99998		0.49915	1.49863e-07	SD-repressed	SD-regulated
13381414	AT1G60600	UbiA prenyltransferase family protein	83.3602	125.557	111.814	155.166	2.24419	4.84124	4.50946	13.4456	1.34134	0.51208		0.66393	0.01145	SD-repressed	SD-regulated
13538216	AT5G51220	ubiquinol-cytochrome C chaperone family protein	83.7796	127.373	79.5938	119.915	5.45197	2.59313	8.42261	2.80235	0.95004	0.99998		0.65775	0.02746	SD-repressed	SD-regulated
13527360	AT5G17310	UDP-glucose pyrophosphorylase 2	105.383	227.796	152.038	253.316	5.89254	8.91281	7.54133	20.2214	1.44271	0.13371		0.46262	1.40107e-07	SD-repressed	SD-regulated
13460579	AT3G56040	UDP-glucose pyrophosphorylase 3	356.012	698.547	506.668	688.22	11.9446	29.2851	15.4983	16.3054	1.42317	0.00826		0.50965	1.51311e-08	SD-repressed	SD-regulated
13364059	AT1G06000	UDP-Glycosyltransferase superfamily protein	68.5568	197.832	67.019	155.639	4.47874	13.8402	3.33965	12.1829	0.97757	0.99998		0.34654	1.15164e-08	SD-repressed	SD-regulated
13399468	AT2G31790	UDP-Glycosyltransferase superfamily protein	60.9553	117.611	83.548	134.287	0.646498	1.46042	1.9374	3.41544	1.37064	0.29949		0.51828	2.04126e-07	SD-repressed	SD-regulated
13401734	AT2G36970	UDP-Glycosyltransferase superfamily protein	32.8731	70.4318	36.2523	56.0208	3.41025	6.14351	2.70772	7.68344	1.10279	0.99998		0.46674	0.01106	SD-repressed	SD-regulated
13431526	AT3G21560	UDP-Glycosyltransferase superfamily protein	33.6827	82.8909	33.0109	89.0433	2.88611	8.68559	4.05379	3.31904	0.98006	0.99998		0.40635	0.00082	SD-repressed	SD-regulated
13431561	AT3G21760	UDP-Glycosyltransferase superfamily protein	34.16	62.8294	42.0658	68.9552	2.92201	2.64076	4.15838	0.39708	1.23144	0.99998		0.54369	0.0253	SD-repressed	SD-regulated
13409618	AT2G17340	Uncharacterised conserved protein (UCP030210)	202.799	306.009	236.078	301.277	2.4618	19.979	25.0941	12.0026	1.1641	0.99998		0.66272	0.00195	SD-repressed	SD-regulated
13543525	AT5G64780	Uncharacterised conserved protein UCP009193	39.9578	76.8407	40.4238	52.6337	1.15065	2.89724	2.08446	4.38678	1.01166	0.99998		0.52001	0.00039	SD-repressed	SD-regulated
13367723	AT1G14160	Uncharacterised protein family (UPF0497)	151.856	261.798	147.544	203.633	10.2597	15.8448	4.54981	8.65439	0.97161	0.99998		0.58005	0.00107	SD-repressed	SD-regulated
13377408	AT1G49405	Uncharacterised protein family (UPF0497)	31.3786	69.9411	47.0975	82.4712	3.51998	4.82615	8.50399	6.15509	1.50094	0.99998		0.44864	0.0055	SD-repressed	SD-regulated
13445504	AT3G06390	Uncharacterised protein family (UPF0497)	343.564	1377.79	251.972	1038.8	22.9778	22.4538	8.96004	70.7363	0.73341	0.37481		0.24936	3.09418e-14	SD-repressed	SD-regulated
13450147	AT3G16300	Uncharacterised protein family (UPF0497)	54.0297	81.722	42.589	55.2765	1.20291	1.58869	3.32237	3.37805	0.78825	0.99998		0.66114	0.01795	SD-repressed	SD-regulated
13469169	AT4G15620	Uncharacterised protein family (UPF0497)	7.1606	17.5649	7.92077	14.3983	0.568671	0.580777	0.643998	2.26359	1.10616	0.99998		0.40766	0.01794	SD-repressed	SD-regulated
13471218	AT4G20390	Uncharacterised protein family (UPF0497)	193.431	987.412	144.38	536.936	15.183	86.746	4.03174	32.6962	0.74642	0.59674		0.1959	3.09418e-14	SD-repressed	SD-regulated
13535434	AT5G44550	Uncharacterised protein family (UPF0497)	105.686	436.326	104.572	270.52	7.0479	16.4942	7.56992	21.8656	0.98946	0.99998		0.24222	3.09418e-14	SD-repressed	SD-regulated
13355396	AT1G65230	Uncharacterized conserved protein (DUF2358)	885.274	1935.54	1325.23	1961.99	32.9619	21.7901	20.278	71.8632	1.49697	0.00057		0.45738	7.81829e-13	SD-repressed	SD-regulated
13368864	AT1G16730	unknown protein 6	42.5851	67.1197	46.8089	83.0212	2.00474	2.38397	10.2343	3.3542	1.09918	0.99998		0.63447	0.04524	SD-repressed	SD-regulated
13368698	AT1G16260	Wall-associated kinase family protein	171.76	279.846	231.186	270.929	5.56969	13.7427	15.3552	19.53	1.34598	0.22971		0.61377	0.00018	SD-repressed	SD-regulated
13385435	AT1G69730	Wall-associated kinase family protein	19.1402	55.1326	33.3654	44.7824	0.873245	3.01942	4.28859	2.40653	1.74321	0.45701		0.34717	2.09202e-06	SD-repressed	SD-regulated
13431845	AT3G22420	with no lysine (K) kinase 2	18.8504	36.68	27.5959	33.9748	1.06215	1.81108	2.91704	5.64561	1.46394	0.99998		0.51391	0.01768	SD-repressed	SD-regulated
13451016	AT3G18750	with no lysine (K) kinase 6	122.914	294.736	159.554	289.269	7.20295	21.8	5.48572	12.0459	1.29809	0.56123		0.41703	1.22403e-07	SD-repressed	SD-regulated
13509213	AT5G41570	WRKY DNA-binding protein 24	8.73291	37.8029	10.5042	23.5466	0.700801	6.41683	1.24766	1.07913	1.20283	0.99998		0.23101	4e-05	SD-repressed	SD-regulated
13541350	AT5G59340	WUSCHEL related homeobox 2	50.9345	80.7784	75.7281	84.4736	1.61363	4.64165	5.0627	2.25899	1.48677	0.31181		0.63055	0.03127	SD-repressed	SD-regulated
13350187	AT1G49960	Xanthine/uracil permease family protein	56.2719	236.582	51.3369	122.411	8.03645	8.59262	5.20808	4.20985	0.9123	0.99998		0.23785	3.12453e-10	SD-repressed	SD-regulated
13519853	AT5G65730	xyloglucan endotransglucosylase/hydrolase 6	86.2099	221.618	129.16	224.312	3.65782	1.56026	1.63587	1.64057	1.4982	0.06519		0.389	4.39104e-12	SD-repressed	SD-regulated
13411349	AT2G21370	xylulose kinase-1	45.9741	83.937	50.6198	77.3767	3.26586	7.92684	2.42411	3.69161	1.10105	0.99998		0.54772	0.02845	SD-repressed	SD-regulated
13505323	AT5G24380	YELLOW STRIPE like 2	259.094	566.5	264.912	502.538	15.7931	19.9159	34.3587	29.2391	1.02246	0.99998		0.45736	1.63243e-09	SD-repressed	SD-regulated
13505503	AT5G25120	ytochrome p450, family 71, subfamily B, polypeptide 11	25.58	56.2577	33.9022	64.5586	2.8805	2.36528	2.70142	10.3725	1.32534	0.99998		0.45469	0.00634	SD-repressed	SD-regulated
13544542	AT5G67030	zeaxanthin epoxidase (ZEP) (ABA1)	647.969	1937.8	970.239	1651.74	16.6417	131.293	41.1923	21.1561	1.49735	0.00148		0.33438	3.09418e-14	SD-repressed	SD-regulated
13341870	AT1G18660	zinc finger (C3HC4-type RING finger) family protein	228.388	347.941	272.17	344.178	8.45181	11.9655	14.7651	13.1072	1.1917	0.99998		0.6564	0.00049	SD-repressed	SD-regulated
13544204	AT5G66270	Zinc finger C-x8-C-x5-C-x3-H type family protein	95.8343	211.261	144.257	214.711	4.68636	2.6855	4.65618	26.1168	1.50528	0.10594		0.45363	2.70535e-09	SD-repressed	SD-regulated
13423490	AT3G02830	zinc finger protein 1	1115.56	2161.56	1336.85	2183.19	43.0307	134.475	30.3271	19.7128	1.19837	0.59618		0.51609	1.29516e-07	SD-repressed	SD-regulated
13503913	AT5G20220	zinc knuckle (CCHC-type) family protein	61.1107	121.604	90.893	115.068	0.441423	2.66151	0.754992	1.98187	1.48735	0.03365		0.50254	9.19305e-08	SD-repressed	SD-regulated
13510120	AT5G43630	zinc knuckle (CCHC-type) family protein	44.2858	96.2223	65.0102	86.3487	0.589061	2.69208	3.79138	13.5132	1.46797	0.32501		0.46025	3.34089e-07	SD-repressed	SD-regulated
13385001	AT1G68660		805.086	1391.9	1020.53	1327.56	29.424	53.3878	51.8894	22.6033	1.2676	0.36525		0.57841	1.52423e-06	SD-repressed	SD-regulated
13362083	AT1G01725		215.888	135.608	191.127	164.859	18.9153	1.16006	15.8914	15.0501	0.88531	0.99998		1.592	0.01447	SD-induced	SD-regulated
13334495	AT1G01770		256.632	149.925	242.309	162.646	10.4272	8.95325	7.51103	6.99595	0.94419	0.99998		1.71174	0.00078	SD-induced	SD-regulated
13335273	AT1G03290		94.1392	54.3562	84.3304	58.481	1.92284	1.03858	8.27075	9.78313	0.89581	0.99998		1.7319	0.00029	SD-induced	SD-regulated
13363740	AT1G05340		225.022	142.757	181.664	136.861	6.7896	13.1968	14.082	5.3408	0.80732	0.88398		1.57626	0.04729	SD-induced	SD-regulated
13364473	AT1G06980		57.1393	29.4774	32.8837	34.7995	4.28051	1.84195	3.09607	0.137244	0.5755	0.23399		1.93841	0.007	SD-induced	SD-regulated
13364491	AT1G07040		968.013	294.675	945.084	378.8	29.4494	6.93454	87.4118	12.5014	0.97631	0.99998		3.28502	3.09418e-14	SD-induced	SD-regulated
13337042	AT1G07690		441.754	216.281	380.248	195.438	10.4237	7.25345	49.0016	12.8503	0.86077	0.99998		2.0425	1.3548e-08	SD-induced	SD-regulated
13365589	AT1G09280		152.708	75.4737	184.833	108.807	2.99435	1.27251	8.35973	0.611321	1.21037	0.74514		2.02333	5.09903e-08	SD-induced	SD-regulated
13366302	AT1G10690		136.866	88.5165	112.893	92.6432	8.28358	3.90593	3.16525	1.66489	0.82484	0.99998		1.54622	0.03719	SD-induced	SD-regulated
13367175	AT1G12790		284.579	109.239	325.811	142.096	14.2741	6.09139	21.8818	11.819	1.14489	0.99998		2.60511	1.73493e-08	SD-induced	SD-regulated
13340207	AT1G15010		87.0863	29.2785	53.4649	43.6085	7.33998	2.50169	4.83017	2.4587	0.61393	0.29949		2.97441	5.09016e-06	SD-induced	SD-regulated
13368393	AT1G15350		1234.37	561.789	881.021	560.238	50.28	24.4675	9.20772	62.1536	0.71374	0.00814		2.19722	1.98e-10	SD-induced	SD-regulated
13340541	AT1G15840		67.7123	26.0198	52.6989	35.7752	4.14516	1.5505	3.03298	1.82299	0.77828	0.99998		2.60234	7.19181e-06	SD-induced	SD-regulated
13368927	AT1G16840		140.503	93.2336	135.511	103.534	1.69628	5.02219	5.32923	4.98515	0.96447	0.99998		1.507	0.02091	SD-induced	SD-regulated
13341313	AT1G17300		113.497	67.7279	126.44	73.5629	4.35233	4.38305	12.6243	6.14616	1.11403	0.99998		1.67578	0.00793	SD-induced	SD-regulated
13342297	AT1G19530		138.021	28.8077	161.516	48.8913	12.1381	3.14694	25.6642	3.24649	1.17023	0.99998		4.79112	8.19774e-10	SD-induced	SD-regulated
13370662	AT1G20890		291.253	191.419	296.684	192.168	11.1943	14.9095	16.6047	4.74757	1.01865	0.99998		1.52155	0.03776	SD-induced	SD-regulated
13343614	AT1G22890		220.563	139.483	293.811	224.757	16.6204	6.97902	25.7557	6.24584	1.3321	0.72722		1.58128	0.04066	SD-induced	SD-regulated
13371468	AT1G23060		54.8996	26.2505	39.8832	24.4584	4.51427	1.44137	4.00195	3.57155	0.72647	0.99998		2.09138	0.00348	SD-induced	SD-regulated
13344347	AT1G24851		1858.5	1194.21	1942.71	1413.33	108.707	16.6914	51.2246	75.9993	1.04531	0.99998		1.55625	0.00037	SD-induced	SD-regulated
13344431	AT1G25275		543.578	212.774	416.516	204.285	8.92697	6.84358	1.56442	23.3614	0.76625	0.06012		2.55472	1.12215e-13	SD-induced	SD-regulated
13344936	AT1G27020		120.71	57.5793	88.7689	68.7482	5.11001	1.29498	9.44809	6.24902	0.73539	0.7365		2.09641	1.72395e-06	SD-induced	SD-regulated
13347113	AT1G32460		87.331	44.0491	109.564	52.8824	3.13168	1.07456	6.90352	2.1506	1.25458	0.99998		1.98258	6e-05	SD-induced	SD-regulated
13347239	AT1G32920		77.9359	37.4695	60.0044	43.5538	4.58085	2.79478	3.7124	4.02891	0.76992	0.98874		2.07998	0.00099	SD-induced	SD-regulated
13375066	AT1G33050		357.263	171.226	354.459	204.52	15.8753	7.58409	8.39939	15.1792	0.99215	0.99998		2.0865	5.88266e-07	SD-induced	SD-regulated
13347906	AT1G34630		218.223	145.107	240.225	170.509	7.37346	7.36509	7.27045	18.1691	1.10083	0.99998		1.50387	0.0145	SD-induced	SD-regulated
13376438	AT1G45163		25.4845	10.7059	27.216	18.4035	2.80989	0.637104	4.0676	3.3661	1.06794	0.99998		2.38041	0.01024	SD-induced	SD-regulated
13349836	AT1G49032		50.1427	25.286	65.8038	25.2667	4.74868	2.24195	5.28856	3.55489	1.31233	0.99998		1.98303	0.02227	SD-induced	SD-regulated
13379058	AT1G53450		208.262	104.238	150.57	97.4033	9.44505	2.85065	5.98316	8.21762	0.72298	0.27305		1.99795	5.95246e-06	SD-induced	SD-regulated
13352183	AT1G54680		44.3723	21.1247	53.1895	23.871	4.87442	2.52903	4.90702	2.99978	1.19871	0.99998		2.1005	0.04312	SD-induced	SD-regulated
13380837	AT1G58235		473.147	248.076	585.708	300.279	29.2568	12.3124	46.3395	5.46297	1.2379	0.97425		1.90727	4e-05	SD-induced	SD-regulated
13383705	AT1G65845		280.835	170.926	224.218	149.111	21.88	3.76013	15.3624	8.2849	0.7984	0.99998		1.64302	0.00526	SD-induced	SD-regulated
13386584	AT1G72852		135.801	76.7676	123.345	85.1165	5.9066	2.5683	3.10112	7.29273	0.90827	0.99998		1.76899	0.00057	SD-induced	SD-regulated
13358639	AT1G73380		178.709	98.063	186.287	118.612	8.75186	2.8175	14.2969	7.93674	1.04241	0.99998		1.82239	8e-05	SD-induced	SD-regulated
13360547	AT1G78150		188.241	117.146	205.674	139.782	4.50701	2.72017	13.2733	5.91744	1.09261	0.99998		1.60689	0.00039	SD-induced	SD-regulated
13360834	AT1G78890		441.289	257.509	379.495	297.782	15.2226	14.2715	8.3218	24.2281	0.85997	0.86657		1.71368	0.0003	SD-induced	SD-regulated
13361167	AT1G79660		252.488	158.289	234.24	172.897	7.52475	3.21278	5.95891	11.4855	0.92772	0.99998		1.59511	0.00022	SD-induced	SD-regulated
13389964	AT1G80180		197.993	98.8861	213.602	107.726	17.0468	0.342183	16.679	11.7769	1.07884	0.99998		2.00223	3e-05	SD-induced	SD-regulated
13390334	AT2G01100		109.466	51.5389	107.535	54.5719	3.38756	2.46447	8.87436	3.63243	0.98236	0.99998		2.12394	2e-05	SD-induced	SD-regulated
13408180	AT2G07000		50.5472	33.6203	41.3038	37.1001	2.02623	0.135491	6.51857	9.09048	0.81713	0.99998		1.50347	0.0428	SD-induced	SD-regulated
13393042	AT2G14878		415.875	185.072	335.397	220.925	26.0061	8.77477	16.3923	8.96941	0.80648	0.82088		2.2471	2.55392e-07	SD-induced	SD-regulated
13409004	AT2G15292		248.805	132.488	174.843	142.776	2.75985	8.34261	3.60094	11.5128	0.70273	0.00381		1.87794	3e-05	SD-induced	SD-regulated
13393289	AT2G15960		27.0315	9.48473	29.1965	13.8266	2.37489	0.373988	3.85883	1.5843	1.08009	0.99998		2.85	0.00051	SD-induced	SD-regulated
13410010	AT2G18270		368.664	221.045	273.486	211.514	28.9091	17.2453	21.34	22.6634	0.74183	0.6782		1.66782	0.01687	SD-induced	SD-regulated
13396917	AT2G25250		165.695	105.251	120.487	96.6129	7.3272	1.73927	10.3965	5.93251	0.72716	0.70148		1.57429	0.00486	SD-induced	SD-regulated
13397953	AT2G27830		43.5115	25.9914	42.5057	32.5277	1.30444	0.596436	1.07353	2.46796	0.97688	0.99998		1.67407	0.01314	SD-induced	SD-regulated
13399525	AT2G31945		37.1464	22.7477	39.1083	22.0409	0.896976	0.596448	3.23021	1.06981	1.05281	0.99998		1.63297	0.02028	SD-induced	SD-regulated
13402978	AT2G39870		455.673	300.81	325.999	327.931	7.09148	12.417	10.9787	28.1537	0.71542	0.02696		1.51482	0.00219	SD-induced	SD-regulated
13404214	AT2G42780		547.48	302.584	565.841	342.346	7.76539	19.8854	27.3366	20.5469	1.03354	0.99998		1.80935	2e-05	SD-induced	SD-regulated
13421842	AT2G45980		182.904	114.536	185.938	128.392	3.21831	7.96741	16.2434	4.71315	1.01659	0.99998		1.59691	0.00829	SD-induced	SD-regulated
13422054	AT2G46550		310.897	185.555	314.193	215.522	9.00368	6.76427	21.1068	14.8097	1.0106	0.99998		1.6755	4e-05	SD-induced	SD-regulated
13406003	AT2G46900		378.029	202.565	431.262	257.027	12.5268	5.04876	33.2321	12.176	1.14082	0.99998		1.86621	1.28193e-06	SD-induced	SD-regulated
13406498	AT2G47960		550.406	364.065	539.531	383.777	12.2572	15.9038	22.7358	21.7518	0.98024	0.99998		1.51183	0.0016	SD-induced	SD-regulated
13444421	AT3G04184		153.819	57.7968	132.367	56.5145	14.3998	1.03057	29.8816	5.52041	0.86054	0.99998		2.66137	1.41491e-08	SD-induced	SD-regulated
13447147	AT3G10020		712.827	242.389	779.518	213.545	38.5918	14.1054	57.8407	1.66988	1.09356	0.99998		2.94084	1.15168e-11	SD-induced	SD-regulated
13426943	AT3G11690		233.485	151.509	207.208	168.265	5.16153	8.84107	7.42363	8.53217	0.88746	0.99998		1.54106	0.00627	SD-induced	SD-regulated
13426958	AT3G11760		261.605	166.392	267.319	193.012	8.66134	10.4304	3.1927	6.79304	1.02184	0.99998		1.57223	0.01376	SD-induced	SD-regulated
13449877	AT3G15630		340.699	93.4087	303.555	148.683	13.8904	6.42161	11.908	8.32335	0.89098	0.99998		3.6474	1.86434e-13	SD-induced	SD-regulated
13428809	AT3G15770		185.484	104.172	143.981	106.815	3.11504	2.47254	17.0615	6.31345	0.77625	0.9181		1.78056	9.41794e-06	SD-induced	SD-regulated
13451718	AT3G20340		92.3799	29.5192	94.4164	31.8075	6.21129	1.80293	16.3634	2.80268	1.02205	0.99998		3.12948	8.57695e-08	SD-induced	SD-regulated
13455841	AT3G43850		76.9603	34.6127	86.1358	39.3278	3.22765	1.50641	4.9773	2.01117	1.11922	0.99998		2.22347	3e-05	SD-induced	SD-regulated
13435869	AT3G45730		244.859	88.4249	268.219	116.947	3.64575	3.48735	10.2386	4.82486	1.0954	0.99998		2.76911	3.6913e-13	SD-induced	SD-regulated
13438342	AT3G52070		143.773	80.4792	175.43	86.0845	6.96179	0.814576	13.498	2.14228	1.22019	0.99998		1.78646	9e-05	SD-induced	SD-regulated
13438366	AT3G52105		209.454	127.347	180.779	129.489	6.58884	14.3874	6.92378	14.4955	0.86309	0.99998		1.64475	0.02933	SD-induced	SD-regulated
13459017	AT3G52240		100.584	60.4347	105.583	62.1554	5.25779	3.40303	5.22713	9.32499	1.04971	0.99998		1.66434	0.01333	SD-induced	SD-regulated
13460154	AT3G54880		261.405	133.582	331.635	178.854	22.3139	12.6026	19.3929	11.1613	1.26866	0.91618		1.95689	0.00357	SD-induced	SD-regulated
13442707	AT3G62650		141.311	65.105	125.681	68.1827	3.36355	2.57465	8.69469	5.78955	0.88939	0.99998		2.17052	3.83859e-07	SD-induced	SD-regulated
13463944	AT4G00355		415.798	254.857	372.65	227.545	18.767	6.68263	19.3848	5.45577	0.89623	0.99998		1.6315	0.0008	SD-induced	SD-regulated
13464350	AT4G01335		56.2079	16.4138	23.3334	20.4275	8.97805	1.20077	4.45071	0.681864	0.41513	0.16857		3.42442	3e-05	SD-induced	SD-regulated
13481467	AT4G03505		32.6428	14.5374	30.381	14.6253	0.961493	2.50294	3.6908	0.663178	0.93071	0.99998		2.24543	0.03655	SD-induced	SD-regulated
13466180	AT4G07825		2650.46	1731.99	3159.98	2112.66	86.672	71.9531	135.856	27.5713	1.19224	0.99998		1.5303	0.00012	SD-induced	SD-regulated
13482206	AT4G08330		221.746	134.146	185.506	123.289	4.7953	15.0546	1.01004	7.96674	0.83657	0.72366		1.65302	0.0255	SD-induced	SD-regulated
13482983	AT4G10810		365.766	226.46	310.139	229.566	15.5402	17.9906	9.30699	26.4069	0.84792	0.98839		1.61515	0.01414	SD-induced	SD-regulated
13467243	AT4G10910		269.974	100.716	283.386	134.353	17.9695	10.4656	19.7594	16.681	1.04968	0.99998		2.68054	4.43484e-06	SD-induced	SD-regulated
13485180	AT4G15990		126.79	56.4004	129.949	88.2548	11.4816	9.45418	8.246	7.19109	1.02492	0.99998		2.24803	0.0119	SD-induced	SD-regulated
13485968	AT4G17240		35.3143	18.7622	33.6646	18.3934	1.73076	1.76307	1.8783	1.39472	0.95329	0.99998		1.88221	0.04803	SD-induced	SD-regulated
13487290	AT4G20690		95.5425	59.1277	109.74	61.2055	7.69751	1.31773	6.0653	5.93306	1.1486	0.99998		1.61587	0.01972	SD-induced	SD-regulated
13489557	AT4G25690		197.984	116.229	179.007	113.753	2.5092	2.71013	8.07498	7.68273	0.90415	0.99998		1.7034	5e-05	SD-induced	SD-regulated
13473780	AT4G26288		298.353	94.7387	393.741	142.568	17.7105	12.3015	32.8534	5.75251	1.31971	0.70098		3.14922	4.89905e-07	SD-induced	SD-regulated
13489809	AT4G26290		84.9605	36.9713	126.92	43.9589	7.85179	4.90555	10.4833	2.12247	1.49387	0.60508		2.29801	0.00757	SD-induced	SD-regulated
13490753	AT4G28230		79.9212	48.1877	56.026	45.3309	4.18624	2.746	2.7093	2.89506	0.70102	0.447		1.65854	0.02789	SD-induced	SD-regulated
13474587	AT4G28260		216.777	130.824	209.343	139.532	15.1148	3.1939	8.82595	8.62321	0.96571	0.99998		1.65702	0.00408	SD-induced	SD-regulated
13474782	AT4G28652		165.204	79.3691	171.214	113.131	4.21895	3.25286	13.4926	9.9964	1.03638	0.99998		2.08146	1.07853e-06	SD-induced	SD-regulated
13491545	AT4G30390		197.592	126.605	192.778	127.223	4.10065	8.30976	10.9971	7.58049	0.97564	0.99998		1.56069	0.01894	SD-induced	SD-regulated
13493113	AT4G33640		107.941	71.1226	87.4819	72.5578	2.19925	3.64084	4.83623	1.64113	0.81046	0.8063		1.51767	0.02143	SD-induced	SD-regulated
13477724	AT4G34881		410.724	176.619	386.97	214.197	29.6495	12.9227	33.7444	13.3778	0.94217	0.99998		2.32549	2.3747e-06	SD-induced	SD-regulated
13495514	AT4G38932		694.024	440.688	772.769	476.163	35.2498	23.3176	52.9245	36.9047	1.11346	0.99998		1.57487	0.00397	SD-induced	SD-regulated
13479668	AT4G39675		92.1771	31.8779	90.5846	35.6869	5.87154	3.6768	8.26355	7.22921	0.98272	0.99998		2.89157	4e-05	SD-induced	SD-regulated
13520797	AT5G01350		383.375	254.838	386.895	258.577	20.5895	6.00915	19.3079	21.8316	1.00918	0.99998		1.50439	0.01336	SD-induced	SD-regulated
13496213	AT5G01542		91.6972	60.3033	84.976	55.0038	2.26561	2.54574	1.9297	7.04869	0.9267	0.99998		1.5206	0.02984	SD-induced	SD-regulated
13497686	AT5G04910		179.776	111.62	182.257	125.199	8.09648	5.57289	8.77514	24.4587	1.0138	0.99998		1.61061	0.00954	SD-induced	SD-regulated
13522501	AT5G05965		126.809	35.3723	86.3564	34.0706	6.91113	1.45056	10.3117	3.59068	0.681	0.50377		3.58497	9.32601e-13	SD-induced	SD-regulated
13523721	AT5G08770		186.212	100.747	182.893	110.198	8.47909	6.73991	18.1243	6.24701	0.98218	0.99998		1.84831	0.00076	SD-induced	SD-regulated
13500566	AT5G11890		126.496	84.1177	119.993	96.59	3.35928	0.922102	3.36562	11.2913	0.9486	0.99998		1.50379	0.00556	SD-induced	SD-regulated
13526803	AT5G16110		1100.3	618.738	1157.04	847.412	34.8364	4.14662	28.931	6.13216	1.05157	0.99998		1.7783	1.62003e-08	SD-induced	SD-regulated
13527049	AT5G16660		480.205	305.834	481.013	360.955	14.3873	5.8748	31.8225	7.17718	1.00168	0.99998		1.57015	0.00022	SD-induced	SD-regulated
13502893	AT5G18130		101.791	55.5785	73.7245	59.9495	6.40344	3.64532	3.96368	2.46403	0.72427	0.50328		1.83148	0.00453	SD-induced	SD-regulated
13504162	AT5G21020		430.468	271.555	411.862	333.826	16.005	6.36695	34.4982	12.6732	0.95678	0.99998		1.5852	0.00057	SD-induced	SD-regulated
13529131	AT5G21940		1087.76	572.827	1112.43	818.532	31.2173	21.7518	75.9701	5.78864	1.02268	0.99998		1.89893	2.0777e-08	SD-induced	SD-regulated
13530433	AT5G24570		598.465	391.967	597.826	484.711	4.032	9.86263	32.9359	11.4509	0.99893	0.99998		1.52683	0.00012	SD-induced	SD-regulated
13530667	AT5G24890		199.936	125.083	203.157	144.93	3.63535	7.45984	5.84229	7.76596	1.01611	0.99998		1.59842	0.00216	SD-induced	SD-regulated
13506831	AT5G28320		258.853	143.891	215.749	136.732	17.2713	15.5589	9.89954	13.0964	0.83348	0.99998		1.79895	0.00948	SD-induced	SD-regulated
13532344	AT5G35690		504.383	324.895	465.181	357.092	8.50201	15.9819	31.146	7.53386	0.92228	0.99998		1.55245	0.00086	SD-induced	SD-regulated
13533884	AT5G40450		1094.33	645.49	831.968	604.858	67.2314	30.8488	97.1818	41.6667	0.76025	0.63836		1.69535	0.00014	SD-induced	SD-regulated
13533982	AT5G40740		341.005	214.19	363.827	227.111	16.4868	5.71254	22.4754	8.97315	1.06692	0.99998		1.59207	0.00083	SD-induced	SD-regulated
13509847	AT5G42825		116.334	67.7694	120.041	72.0512	9.18344	4.44412	16.6787	1.78227	1.03186	0.99998		1.71662	0.0219	SD-induced	SD-regulated
13512613	AT5G49440		132.492	82.037	129.852	89.7192	0.367539	7.14731	7.56269	8.55506	0.98008	0.99998		1.61502	0.01584	SD-induced	SD-regulated
13516308	AT5G57760		112.412	71.252	66.3224	56.1512	2.28658	3.89051	13.1468	4.01303	0.58999	0.40799		1.57766	0.01453	SD-induced	SD-regulated
13540961	AT5G58570		118.394	78.405	110.49	100.268	2.35203	3.73621	3.63773	4.28356	0.93325	0.99998		1.51003	0.02154	SD-induced	SD-regulated
13516781	AT5G58575		181.185	101.198	169.493	104.04	10.8621	4.15401	5.61577	3.0114	0.93547	0.99998		1.79041	0.001	SD-induced	SD-regulated
13518555	AT5G62865		119.626	69.345	113.885	91.0664	7.46432	5.69059	3.72126	3.95116	0.95201	0.99998		1.72509	0.0202	SD-induced	SD-regulated
13519090	AT5G64090		121.69	71.0106	95.1251	54.6754	5.02872	5.94156	1.04763	3.00547	0.7817	0.62785		1.71368	0.01727	SD-induced	SD-regulated
13520404	AT5G67020		56.6656	28.9292	29.6109	29.8888	7.90446	2.19639	3.46961	1.74796	0.52256	0.28186		1.95877	0.04724	SD-induced	SD-regulated
13350417	AT1G50480	10-formyltetrahydrofolate synthetase	986.594	575.49	849.291	673.781	40.8646	3.45068	10.1314	48.1909	0.86083	0.82878		1.71436	5.23859e-07	SD-induced	SD-regulated
13445805	AT3G06850	2-oxoacid dehydrogenases acyltransferase family protein	1184.18	377.97	1262.3	516.902	29.0674	19.1492	103.095	6.95967	1.06597	0.99998		3.13301	3.09418e-14	SD-induced	SD-regulated
13431228	AT3G20810	2-oxoglutarate (2OG) and Fe(II)-dependent oxygenase superfamily protein	117.771	64.9604	101.869	62.6269	5.50362	1.46841	12.1967	3.45051	0.86497	0.99998		1.81297	0.00028	SD-induced	SD-regulated
13485367	AT4G16330	2-oxoglutarate (2OG) and Fe(II)-dependent oxygenase superfamily protein	83.3455	49.5013	82.1848	59.787	7.21362	1.45307	1.45124	2.94746	0.98607	0.99998		1.6837	0.0208	SD-induced	SD-regulated
13477410	AT4G34250	3-ketoacyl-CoA synthase 16	112.863	64.5164	123.784	73.3031	1.75494	3.49145	15.843	6.03993	1.09677	0.99998		1.74936	0.00083	SD-induced	SD-regulated
13477271	AT4G34030	3-methylcrotonyl-CoA carboxylase	712.24	140.554	809.792	201.787	40.3601	4.79891	97.1336	18.8797	1.13697	0.99998		5.06739	3.09418e-14	SD-induced	SD-regulated
13426563	AT3G10572	3-phosphoinositide-dependent protein kinase-1, putative	236.986	140.115	232.832	157.198	10.3054	6.66982	3.42439	6.74772	0.98247	0.99998		1.69137	0.00176	SD-induced	SD-regulated
13504231	AT5G21170	5'-AMP-activated protein kinase beta-2 subunit protein	3412.37	1442.99	3308.61	1786.65	113.119	56.8811	205.33	151.138	0.96959	0.99998		2.36479	3.09418e-14	SD-induced	SD-regulated
13487392	AT4G20930	6-phosphogluconate dehydrogenase family protein	119.08	77.35	100.843	78.5749	5.27437	1.36116	3.07515	7.63129	0.84685	0.99998		1.53949	0.00646	SD-induced	SD-regulated
13401459	AT2G36320	A20/AN1-like zinc finger family protein	66.3418	30.4674	64.375	36.7645	2.67673	1.77416	0.794591	3.6443	0.97035	0.99998		2.17747	0.00022	SD-induced	SD-regulated
13480947	AT4G02480	AAA-type ATPase family protein	2216.31	1416.73	2154.14	1496.13	51.3929	13.5058	15.3387	120.157	0.97195	0.99998		1.56439	2.49984e-07	SD-induced	SD-regulated
13460926	AT3G56850	ABA-responsive element binding protein 3	243.675	155.591	231.113	167.05	7.72181	2.94546	14.2582	13.1364	0.94845	0.99998		1.56612	0.00053	SD-induced	SD-regulated
13406749	AT2G01320	ABC-2 type transporter family protein	487.404	315.805	506.411	373.125	4.36741	22.9094	33.0265	10.8313	1.039	0.99998		1.54337	0.0033	SD-induced	SD-regulated
13452041	AT3G21090	ABC-2 type transporter family protein	264.881	116.304	309.749	187.601	2.34584	8.7802	25.847	21.941	1.16939	0.99998		2.27749	1.85738e-07	SD-induced	SD-regulated
13354356	AT1G62380	ACC oxidase 2	1013.48	633.359	1023.89	653.859	66.0032	22.3393	19.0668	26.678	1.01028	0.99998		1.60017	0.00225	SD-induced	SD-regulated
13402808	AT2G39570	ACT domain-containing protein	1354.64	875.416	1781.06	1250.98	28.8068	36.6792	71.7292	53.3162	1.31478	0.12724		1.54743	0.00015	SD-induced	SD-regulated
13399474	AT2G31810	ACT domain-containing small subunit of acetolactate synthase protein	852.234	469.038	959.057	563.376	17.4542	15.8907	53.5602	15.5742	1.12534	0.99998		1.81698	2.90907e-07	SD-induced	SD-regulated
13349883	AT1G49240	actin 8	3555.24	2132.49	3058.58	2630.27	139.711	47.5697	36.5265	47.7943	0.8603	0.32028		1.66718	6.20446e-08	SD-induced	SD-regulated
13477766	AT4G34970	actin depolymerizing factor 9	381.557	119.797	361.578	157.905	10.9242	3.54814	21.1694	7.36042	0.94764	0.99998		3.18501	3.09418e-14	SD-induced	SD-regulated
13404001	AT2G42170	Actin family protein	272.166	132.833	302.217	136.58	18.4372	5.39935	22.7355	1.39367	1.11041	0.99998		2.04893	8.08286e-06	SD-induced	SD-regulated
13455505	AT3G33520	actin-related protein 6	103.114	62.2623	144.556	79.2229	4.61964	3.93507	12.3736	3.12227	1.4019	0.53312		1.65613	0.01698	SD-induced	SD-regulated
13539952	AT5G56180	actin-related protein 8	268.16	157.365	253.715	183.133	4.67455	9.341	24.307	4.27891	0.94613	0.99998		1.70406	0.00036	SD-induced	SD-regulated
13479173	AT4G38470	ACT-like protein tyrosine kinase family protein	2992.85	1682.35	3017.04	1855.96	51.1953	20.4484	154.854	38.6678	1.00808	0.99998		1.77897	2.23156e-12	SD-induced	SD-regulated
13526925	AT5G16370	acyl activating enzyme 5	118.731	54.0923	135	64.3629	9.71934	0.740561	4.33771	1.69475	1.13703	0.99998		2.19496	6.78523e-06	SD-induced	SD-regulated
13478835	AT4G37580	Acyl-CoA N-acyltransferases (NAT) superfamily protein	84.2329	47.8894	57.6185	51.4536	3.41273	3.73818	5.17037	2.4361	0.68404	0.52631		1.75891	0.01316	SD-induced	SD-regulated
13527117	AT5G16800	Acyl-CoA N-acyltransferases (NAT) superfamily protein	296.009	177.192	247.845	163.301	1.74052	20.6129	13.9501	24.8652	0.83729	0.99998		1.67055	0.01473	SD-induced	SD-regulated
13458837	AT3G51840	acyl-CoA oxidase 4	1805.39	943.198	2030.65	1178.14	56.3262	31.0743	51.6563	42.8897	1.12477	0.99998		1.91412	6.90261e-09	SD-induced	SD-regulated
13488817	AT4G24230	acyl-CoA-binding domain 3	551.076	139.687	600.045	184.727	35.9545	2.07032	76.1499	2.48368	1.08886	0.99998		3.94507	3.09418e-14	SD-induced	SD-regulated
13374657	AT1G31812	acyl-CoA-binding protein 6	1289.69	736.763	1140.3	780.241	25.7463	8.13607	31.8935	25.5526	0.88416	0.82849		1.75049	5.44608e-09	SD-induced	SD-regulated
13422876	AT3G01520	Adenine nucleotide alpha hydrolases-like superfamily protein	561.791	298.076	517.1	336.695	9.82418	2.8259	15.7541	20.9529	0.92045	0.99998		1.88472	1.51662e-09	SD-induced	SD-regulated
13450405	AT3G17020	Adenine nucleotide alpha hydrolases-like superfamily protein	2424.84	1607.64	2084.02	1547.86	64.3618	16.4014	85.0601	78.4442	0.85944	0.47932		1.50833	3e-05	SD-induced	SD-regulated
13520566	AT5G67520	adenosine-5'-phosphosulfate (APS) kinase 4	50.0418	25.8289	47.8578	30.8673	1.17451	2.20241	2.72098	1.4527	0.95636	0.99998		1.93743	0.00603	SD-induced	SD-regulated
13387439	AT1G74910	ADP-glucose pyrophosphorylase family protein	1469.26	878.882	1599.2	965.258	34.8478	23.6851	94.6458	11.2016	1.08844	0.99998		1.67174	2.944e-07	SD-induced	SD-regulated
13458028	AT3G49870	ADP-ribosylation factor-like A1C	622.336	350.049	595.44	384.392	50.9342	36.8282	18.1233	11.4379	0.95678	0.99998		1.77786	0.01007	SD-induced	SD-regulated
13497582	AT5G04720	ADR1-like 2	335.456	217.464	299.955	187.693	18.0852	18.2177	5.05958	11.3535	0.89417	0.99998		1.54258	0.04518	SD-induced	SD-regulated
13479651	AT4G39660	alanine:glyoxylate aminotransferase 2	285.22	148.307	244.262	147.911	5.15988	9.61274	4.99698	4.45087	0.8564	0.84276		1.92316	3e-05	SD-induced	SD-regulated
13402340	AT2G38400	alanine:glyoxylate aminotransferase 3	104.359	33.9451	89.1848	36.5577	4.59053	1.8532	6.37858	2.09376	0.8546	0.99998		3.07434	4.43738e-09	SD-induced	SD-regulated
13360077	AT1G77120	alcohol dehydrogenase 1	149.468	71.554	158.302	91.1294	7.54625	1.70337	9.00315	2.81132	1.0591	0.99998		2.08888	1.03787e-06	SD-induced	SD-regulated
13408793	AT2G14170	aldehyde dehydrogenase 6B2	880.267	298.451	958.605	408.606	50.1815	4.6494	108.403	12.2859	1.08899	0.99998		2.94945	3.09418e-14	SD-induced	SD-regulated
13387459	AT1G74920	aldehyde dehydrogenase 10A8	753.248	459.26	729.964	480.247	36.3736	7.10163	35.3174	43.7623	0.96909	0.99998		1.64013	0.00012	SD-induced	SD-regulated
13379351	AT1G54100	aldehyde dehydrogenase 7B4	1381.38	555.65	1319.16	639.18	44.8263	30.1183	138.414	23.7682	0.95496	0.99998		2.48605	2.23156e-12	SD-induced	SD-regulated
13417619	AT2G36460	Aldolase superfamily protein	52.3086	23.9526	44.2499	30.1873	2.05586	0.339414	4.56276	1.6459	0.84594	0.99998		2.18384	2e-05	SD-induced	SD-regulated
13362424	AT1G02660	alpha/beta-Hydrolases superfamily protein	209.654	84.8491	164.843	91.2699	10.1792	8.96261	13.9982	6.306	0.78627	0.9414		2.4709	1e-05	SD-induced	SD-regulated
13341382	AT1G17430	alpha/beta-Hydrolases superfamily protein	226.338	142.415	214.944	142.252	11.0008	7.54085	11.1789	8.5996	0.94966	0.99998		1.58928	0.00879	SD-induced	SD-regulated
13410038	AT2G18360	alpha/beta-Hydrolases superfamily protein	52.1808	27.0601	42.9152	32.9175	2.50285	2.01965	2.05017	4.61208	0.82243	0.99998		1.92833	0.00924	SD-induced	SD-regulated
13415905	AT2G32520	alpha/beta-Hydrolases superfamily protein	256.334	160.662	246.29	203.181	7.06774	8.89303	15.7129	27.42	0.96082	0.99998		1.59548	0.0066	SD-induced	SD-regulated
13402731	AT2G39400	alpha/beta-Hydrolases superfamily protein	114.374	47.1349	103.632	38.0245	5.53056	3.92035	6.49654	1.21613	0.90608	0.99998		2.42652	1e-05	SD-induced	SD-regulated
13458508	AT3G51000	alpha/beta-Hydrolases superfamily protein	111.121	57.3211	91.2618	59.7395	8.70879	1.25309	5.76884	5.48413	0.82128	0.99998		1.93858	0.00046	SD-induced	SD-regulated
13463437	AT3G62860	alpha/beta-Hydrolases superfamily protein	400.235	182.581	359.783	173.514	21.2884	3.85314	9.95953	14.7186	0.89893	0.99998		2.1921	1.45603e-08	SD-induced	SD-regulated
13526040	AT5G14390	alpha/beta-Hydrolases superfamily protein	284.111	161.776	310.855	216.222	12.0332	5.87967	12.5036	13.0688	1.09413	0.99998		1.7562	9e-05	SD-induced	SD-regulated
13502119	AT5G16120	alpha/beta-Hydrolases superfamily protein	298.837	174.925	298.125	205.135	10.7999	17.2004	13.534	6.06684	0.99762	0.99998		1.70837	0.00802	SD-induced	SD-regulated
13503069	AT5G18640	alpha/beta-Hydrolases superfamily protein	319.675	193.189	270.175	180.616	22.5545	2.27136	5.93557	7.79282	0.84515	0.99998		1.65473	0.00152	SD-induced	SD-regulated
13528758	AT5G20520	alpha/beta-Hydrolases superfamily protein	1067.32	625.378	1154.17	783.312	12.9353	12.0067	62.5972	37.7069	1.08137	0.99998		1.70668	4.86019e-08	SD-induced	SD-regulated
13428681	AT3G15450	Aluminium induced protein with YGL and LRDR motifs	4057.24	1341.67	3973.29	1881.68	84.8942	93.965	287.963	103.829	0.97931	0.99998		3.02403	3.09418e-14	SD-induced	SD-regulated
13490383	AT4G27450	Aluminium induced protein with YGL and LRDR motifs	1381.25	261.319	1237.14	421.021	22.5718	13.4507	65.864	25.2051	0.89567	0.99998		5.2857	3.09418e-14	SD-induced	SD-regulated
13535096	AT5G43830	Aluminium induced protein with YGL and LRDR motifs	1675.37	1045.54	1806.99	1208.09	27.0922	25.3822	84.7319	41.5979	1.07856	0.99998		1.60241	6.60778e-07	SD-induced	SD-regulated
13337770	AT1G08980	amidase 1	401.679	185.216	452.738	263.471	16.1695	4.45044	23.7522	12.9184	1.12711	0.99998		2.1687	4.98827e-09	SD-induced	SD-regulated
13388527	AT1G77380	amino acid permease 3	157.325	60.478	123.027	70.3794	2.99106	1.34945	4.06017	10.0212	0.782	0.29328		2.60136	9.80633e-12	SD-induced	SD-regulated
13451377	AT3G19553	Amino acid permease family protein	184.762	111.967	145.19	88.122	7.08279	3.35558	6.89253	2.92153	0.78582	0.6052		1.65014	0.00052	SD-induced	SD-regulated
13397314	AT2G26210	Ankyrin repeat family protein	1254.64	771.612	1255.67	864.696	41.6383	9.04213	63.4145	45.285	1.00082	0.99998		1.626	3.24086e-06	SD-induced	SD-regulated
13372392	AT1G25560	AP2/B3 transcription factor family protein	81.6694	38.3611	67.0331	41.8678	4.9995	4.32941	10.0794	2.81648	0.82079	0.99998		2.12897	0.00541	SD-induced	SD-regulated
13401851	AT2G37180	Aquaporin-like superfamily protein	263.56	130.017	228.483	151.641	23.0543	3.96601	22.8109	11.1571	0.86691	0.99998		2.02713	9e-05	SD-induced	SD-regulated
13527774	AT5G18290	Aquaporin-like superfamily protein	66.8275	38.7632	77.9925	38.4433	4.85822	1.29682	6.84836	4.18218	1.16707	0.99998		1.724	0.01431	SD-induced	SD-regulated
13370081	AT1G19610	Arabidopsis defensin-like protein	54.0436	25.5534	55.359	33.3733	4.08145	1.55237	6.7692	1.56825	1.02434	0.99998		2.11493	0.00292	SD-induced	SD-regulated
13462898	AT3G61640	arabinogalactan protein 20	797.464	461.261	560.334	488.967	20.6943	51.097	25.9828	23.7843	0.70264	0.03177		1.72888	0.00299	SD-induced	SD-regulated
13514371	AT5G53250	arabinogalactan protein 22	218.044	126.158	152.578	123.069	17.8143	11.0983	14.7863	5.29182	0.69976	0.49752		1.72834	0.01797	SD-induced	SD-regulated
13469434	AT4G16130	arabinose kinase	1305.92	867.64	1207.95	918.723	115.772	13.5834	123.131	126.809	0.92498	0.99998		1.50514	0.00735	SD-induced	SD-regulated
13413242	AT2G26430	arginine-rich cyclin 1	422.08	244.508	441.875	307.982	11.6671	20.9318	16.4654	11.2452	1.0469	0.99998		1.72624	0.00115	SD-induced	SD-regulated
13528190	AT5G19330	ARM repeat protein interacting with ABF2	968.339	588.605	1100.42	732.098	24.621	4.8027	39.5822	23.3422	1.1364	0.99998		1.64514	9.4246e-07	SD-induced	SD-regulated
13386067	AT1G71410	ARM repeat superfamily protein	1362.5	775.773	1367.17	1004.05	19.5849	16.3811	47.0522	28.4339	1.00343	0.99998		1.75631	1.91571e-10	SD-induced	SD-regulated
13521489	AT5G03340	ATPase, AAA-type, CDC48 protein	55.4404	36.3214	46.9862	46.1093	2.05379	0.524064	0.205837	4.28328	0.84751	0.99998		1.52639	0.03323	SD-induced	SD-regulated
13337943	AT1G09430	ATP-citrate lyase A-3	515.423	264.249	508.875	307.285	14.0114	7.20395	41.2102	22.9046	0.9873	0.99998		1.95052	1.50169e-08	SD-induced	SD-regulated
13517889	AT5G61440	atypical CYS HIS rich thioredoxin 5	335.661	201.671	316.189	236.067	18.4341	17.27	17.3795	25.2095	0.94199	0.99998		1.66439	0.00919	SD-induced	SD-regulated
13491270	AT4G29900	autoinhibited Ca(2+)-ATPase 10	460.789	304.354	463.259	346.753	15.5769	5.27075	53.8372	8.88423	1.00536	0.99998		1.51399	0.00141	SD-induced	SD-regulated
13446185	AT3G07525	autophagocytosis-associated family protein	100.281	62.81	96.0581	68.2229	6.64438	2.98498	4.85518	1.79474	0.95789	0.99998		1.59658	0.03387	SD-induced	SD-regulated
13405255	AT2G45170	AUTOPHAGY 8E	303.573	177.614	301.056	184.067	16.9456	5.29928	13.4193	13.5117	0.99171	0.99998		1.70917	0.00036	SD-induced	SD-regulated
13363098	AT1G04240	AUX/IAA transcriptional regulator family protein	61.6685	30.6863	28.4633	31.7741	5.23666	2.55938	4.98905	6.43539	0.46155	0.14912		2.00964	0.0103	SD-induced	SD-regulated
13510152	AT5G43700	AUX/IAA transcriptional regulator family protein	34.8055	14.9996	25.6592	21.2779	3.50779	1.75056	2.83815	1.9616	0.73722	0.99998		2.32042	0.01663	SD-induced	SD-regulated
13442426	AT3G61830	auxin response factor 18	313.58	184.88	215.745	173.389	5.59828	9.38879	10.7982	13.428	0.68801	0.02723		1.69612	6e-05	SD-induced	SD-regulated
13474175	AT4G27260	Auxin-responsive GH3 family protein	985.401	542.71	689.571	524.845	22.7305	19.344	37.4037	64.9998	0.69979	0.01924		1.81571	1.43795e-07	SD-induced	SD-regulated
13483613	AT4G12470	azelaic acid induced 1	476.671	143.409	329.799	221.417	20.8852	0.623405	22.4758	33.6625	0.69188	0.0549		3.32386	3.09418e-14	SD-induced	SD-regulated
13434692	AT3G29970	B12D protein	86.5338	29.7891	76.0775	36.911	2.1881	1.90485	10.4701	5.43815	0.87916	0.99998		2.90488	1.08107e-07	SD-induced	SD-regulated
13454911	AT3G28857	basic helix-loop-helix (bHLH) DNA-binding family protein	18.2295	8.65495	11.5278	9.59605	1.85066	0.191997	0.651889	1.31248	0.63237	0.76659		2.10625	0.04821	SD-induced	SD-regulated
13430728	AT3G19860	basic helix-loop-helix (bHLH) DNA-binding superfamily protein	1795.17	835.278	1933.63	1015.68	93.6786	34.6679	91.632	54.7866	1.07713	0.99998		2.14919	3.97131e-09	SD-induced	SD-regulated
13478556	AT4G36930	basic helix-loop-helix (bHLH) DNA-binding superfamily protein	324.016	174.839	224.883	175.153	19.1141	10.5364	11.3006	7.06154	0.69405	0.09962		1.85322	0.00034	SD-induced	SD-regulated
13513745	AT5G51780	basic helix-loop-helix (bHLH) DNA-binding superfamily protein	64.5029	32.5829	43.0639	31.2422	5.89655	1.49751	3.06293	1.12777	0.66763	0.5698		1.97965	0.00414	SD-induced	SD-regulated
13513751	AT5G51790	basic helix-loop-helix (bHLH) DNA-binding superfamily protein	128.133	71.1077	90.1314	66.3149	5.86537	4.39343	13.2239	5.63724	0.70342	0.9131		1.80196	0.00255	SD-induced	SD-regulated
13520408	AT5G67060	basic helix-loop-helix (bHLH) DNA-binding superfamily protein	121.047	47.0065	75.6787	56.2855	11.7043	5.12078	4.33545	4.68404	0.6252	0.15211		2.5751	0.00016	SD-induced	SD-regulated
13505427	AT5G24800	basic leucine zipper 9	661.11	369.194	721.104	500.115	20.642	33.5971	15.1708	27.3424	1.09075	0.99998		1.79068	0.00095	SD-induced	SD-regulated
13509661	AT5G42520	basic pentacysteine 6	547.528	363.907	535.332	368.659	34.8712	11.311	20.7406	6.11478	0.97772	0.99998		1.50458	0.01623	SD-induced	SD-regulated
13474187	AT4G27310	B-box type zinc finger family protein	664.07	429.907	563.626	349.859	3.23706	20.7198	12.4511	14.072	0.84874	0.4838		1.54468	0.00015	SD-induced	SD-regulated
13377342	AT1G49130	B-box type zinc finger protein with CCT domain	37.0699	14.103	21.0928	18.9844	5.19982	0.659648	2.95011	1.81559	0.569	0.71347		2.62851	0.00152	SD-induced	SD-regulated
13356529	AT1G68190	B-box zinc finger family protein	1708.86	1049.9	1309.46	1169.59	17.5077	24.4596	84.3099	12.4884	0.76627	0.06503		1.62765	6.6775e-08	SD-induced	SD-regulated
13412108	AT2G23760	BEL1-like homeodomain 4	234.945	154.116	180.443	170.329	7.17797	2.15662	13.6209	10.5164	0.76802	0.45558		1.52447	0.00053	SD-induced	SD-regulated
13458420	AT3G50750	BES1/BZR1 homolog 1	217.459	130.679	149.666	127.802	9.11107	4.6181	12.4267	3.08894	0.68825	0.17373		1.66407	0.00072	SD-induced	SD-regulated
13494491	AT4G36780	BES1/BZR1 homolog 2	1454.95	792.649	1216.63	880.003	7.84257	21.6642	55.6071	37.9174	0.8362	0.2882		1.83556	9.13585e-10	SD-induced	SD-regulated
13380795	AT1G58180	beta carbonic anhydrase 6	575.006	208.744	500.505	225.217	19.0214	9.85123	35.0783	1.56375	0.87043	0.99998		2.7546	2.16845e-12	SD-induced	SD-regulated
13335042	AT1G02850	beta glucosidase 11	418.635	102.886	497.511	141.427	31.3407	8.24284	88.1012	4.90839	1.18841	0.99998		4.06891	1.0744e-12	SD-induced	SD-regulated
13515448	AT5G55700	beta-amylase 4	151.872	84.4296	216.85	97.4716	5.8026	2.09315	22.7187	3.05037	1.42784	0.34431		1.79881	3e-05	SD-induced	SD-regulated
13515927	AT5G56870	beta-galactosidase 4	1663.77	668.683	1668.09	663.557	47.3003	39.9925	137.567	51.86	1.0026	0.99998		2.48813	4.39104e-12	SD-induced	SD-regulated
13407757	AT2G04378	Beta-galactosidase related protein	1622.48	1056.56	1912.93	1148.91	52.1506	19.9272	46.0795	16.4126	1.17902	0.90703		1.53562	3e-05	SD-induced	SD-regulated
13341552	AT1G17810	beta-tonoplast intrinsic protein	459.743	74.2796	436.305	80.9965	28.786	6.36116	84.2264	4.4943	0.94902	0.99998		6.18936	3.09418e-14	SD-induced	SD-regulated
13537386	AT5G49360	beta-xylosidase 1	9803.5	6479.88	10559.8	7325.49	190.809	163.362	167.18	224.405	1.07715	0.99998		1.51291	1.34386e-07	SD-induced	SD-regulated
13334945	AT1G02640	beta-xylosidase 2	966.76	491.456	1074.98	681.352	32.2764	13.4539	44.3581	41.0519	1.11194	0.99998		1.96713	7.03197e-09	SD-induced	SD-regulated
13474362	AT4G27750	binding	173.746	108.728	172.065	123.43	5.8492	6.09313	8.45005	2.84262	0.99033	0.99998		1.59799	0.0133	SD-induced	SD-regulated
13352587	AT1G55510	branched-chain alpha-keto acid decarboxylase E1 beta subunit	137.285	51.399	136.795	65.2953	8.47875	3.04606	12.6393	5.42447	0.99643	0.99998		2.67096	5.06778e-07	SD-induced	SD-regulated
13338220	AT1G10070	branched-chain amino acid transaminase 2	2728.28	134.597	2612.55	269.193	164.151	19.1453	390.907	6.89986	0.95758	0.99998		20.27	3.09418e-14	SD-induced	SD-regulated
13390071	AT1G80420	BRCT domain-containing DNA repair protein	100.553	54.0644	109.714	60.3967	4.35908	2.0941	6.96907	3.72898	1.0911	0.99998		1.85988	0.00042	SD-induced	SD-regulated
13396584	AT2G24240	BTB/POZ domain with WD40/YVTN repeat-like protein	47.8145	31.2985	58.8245	32.5294	1.47497	0.143156	5.24796	1.62153	1.23026	0.99998		1.52769	0.0225	SD-induced	SD-regulated
13405714	AT2G46260	BTB/POZ/Kelch-associated protein	382.99	199.282	373.091	225.241	8.96016	10.3891	18.5214	13.0704	0.97415	0.99998		1.92186	4.34258e-06	SD-induced	SD-regulated
13347821	AT1G34370	C2H2 and C2HC zinc fingers superfamily protein	319.701	175.17	285.841	185.897	6.4423	9.9833	13.2242	7.54196	0.89409	0.99998		1.82508	9e-05	SD-induced	SD-regulated
13456307	AT3G45260	C2H2-like zinc finger protein	185.014	106.303	198.673	122.232	0.60812	7.22988	9.06207	3.11247	1.07383	0.99998		1.74045	0.00039	SD-induced	SD-regulated
13398108	AT2G28200	C2H2-type zinc finger family protein	181.733	112.288	152.325	138.104	3.63508	4.86435	8.78683	2.21574	0.83818	0.88597		1.61845	0.00149	SD-induced	SD-regulated
13372241	AT1G25230	Calcineurin-like metallo-phosphoesterase superfamily protein	3146.46	1952.88	2339.59	1805.06	34.6683	87.1117	71.4502	47.9378	0.74356	0.00188		1.61119	3.29525e-06	SD-induced	SD-regulated
13403570	AT2G41100	Calcium-binding EF hand family protein	264.168	97.5944	345.291	135.601	19.3373	4.13597	32.6457	4.21076	1.30709	0.84806		2.7068	4.37289e-09	SD-induced	SD-regulated
13405890	AT2G46600	Calcium-binding EF-hand family protein	113.947	74.3538	94.3758	61.0963	2.78215	2.22521	8.14344	2.82011	0.82824	0.99998		1.5325	0.0075	SD-induced	SD-regulated
13426339	AT3G10190	Calcium-binding EF-hand family protein	42.6127	19.2678	34.2457	23.6698	4.71405	0.644261	1.26821	1.65698	0.80365	0.99998		2.2116	0.00228	SD-induced	SD-regulated
13426367	AT3G10300	Calcium-binding EF-hand family protein	46.7965	30.5804	36.5381	33.993	0.607317	0.592918	2.53144	2.45669	0.78079	0.99998		1.53027	0.02362	SD-induced	SD-regulated
13469444	AT4G16150	calmodulin binding;transcription regulators	307.562	186.594	286.595	192.958	5.81196	2.65849	13.0985	10.8962	0.93183	0.99998		1.64829	2.28761e-06	SD-induced	SD-regulated
13431031	AT3G20410	calmodulin-domain protein kinase 9	145.188	86.4191	139.213	84.155	7.36504	1.44864	8.14154	1.29484	0.95885	0.99998		1.68004	0.00062	SD-induced	SD-regulated
13473444	AT4G25580	CAP160 protein	332.935	56.8987	246.498	95.8432	12.8913	3.92336	30.8638	6.05033	0.74038	0.77637		5.85137	3.09418e-14	SD-induced	SD-regulated
13458008	AT3G49790	Carbohydrate-binding protein	123.02	70.3499	140.879	96.3858	7.83844	6.18346	9.31642	9.38464	1.14518	0.99998		1.74868	0.02115	SD-induced	SD-regulated
13337975	AT1G09460	Carbohydrate-binding X8 domain superfamily protein	573.548	301.972	491.876	340.039	22.8229	14.7656	8.67963	21.7316	0.8576	0.88137		1.89934	4.83046e-06	SD-induced	SD-regulated
13476816	AT4G32810	carotenoid cleavage dioxygenase 8	137.781	72.2921	112.274	71.7815	9.01151	3.23507	7.28008	6.75628	0.81488	0.99998		1.90589	0.00082	SD-induced	SD-regulated
13462406	AT3G60250	casein kinase II beta chain 3	427.34	238.383	424.654	250.493	35.9121	12.9849	30.4889	9.59816	0.99372	0.99998		1.79266	0.00279	SD-induced	SD-regulated
13474985	AT4G28880	casein kinase I-like 3	403.824	227.993	345.897	243.501	16.6914	15.4452	10.2644	16.1403	0.85655	0.98676		1.77121	0.00093	SD-induced	SD-regulated
13342636	AT1G20620	catalase 3	4035.6	2223.96	3241.36	1928.24	75.5733	65.6913	125.406	100.485	0.80319	0.03954		1.8146	1.39026e-11	SD-induced	SD-regulated
13359237	AT1G74790	catalytics	547.218	325.601	399.313	323.722	15.4815	9.62073	10.1132	8.29259	0.72972	0.05787		1.68064	5e-05	SD-induced	SD-regulated
13488701	AT4G23700	cation/H+ exchanger 17	127.076	67.7802	90.5604	68.293	18.6573	3.36325	6.82725	0.959825	0.71265	0.86238		1.87482	0.0129	SD-induced	SD-regulated
13380684	AT1G58030	cationic amino acid transporter 2	2601.52	1714.98	2474.56	1875.65	52.032	9.92731	126.823	104.565	0.9512	0.99998		1.51694	6.93478e-06	SD-induced	SD-regulated
13497596	AT5G04770	cationic amino acid transporter 6	959.888	589.481	847.109	606.755	54.6648	15.9665	12.1052	60.7113	0.88251	0.99998		1.62836	0.00011	SD-induced	SD-regulated
13394767	AT2G19810	CCCH-type zinc finger family protein	51.7627	20.4985	46.0558	30.2348	2.44656	1.6367	6.27774	4.05848	0.88975	0.99998		2.52519	0.00019	SD-induced	SD-regulated
13433677	AT3G26740	CCR-like	1897.07	482.03	1808.5	612.583	35.1928	26.7625	40.0701	54.8844	0.95331	0.99998		3.93559	3.09418e-14	SD-induced	SD-regulated
13338108	AT1G09770	cell division cycle 5	451.017	298.417	450.542	320.975	3.65527	18.9822	45.6678	11.2135	0.99895	0.99998		1.51136	0.00375	SD-induced	SD-regulated
13475951	AT4G31290	ChaC-like family protein	885.662	543.901	1099.09	737.143	51.0803	0.890198	23.1926	34.4327	1.24099	0.4369		1.62835	0.0002	SD-induced	SD-regulated
13386228	AT1G72070	Chaperone DnaJ-domain superfamily protein	100.73	43.2477	76.7841	42.5082	9.12567	5.22209	7.04911	2.19617	0.76228	0.99998		2.32914	0.00279	SD-induced	SD-regulated
13390271	AT1G80920	Chaperone DnaJ-domain superfamily protein	2576.49	1146.52	2372.69	1182.16	64.7758	18.3306	110.877	33.5326	0.9209	0.99998		2.24723	3.09418e-14	SD-induced	SD-regulated
13409836	AT2G17880	Chaperone DnaJ-domain superfamily protein	347.029	127.081	340.02	169.373	5.01987	4.70336	2.57215	14.197	0.9798	0.99998		2.73077	1.63951e-13	SD-induced	SD-regulated
13448869	AT3G13310	Chaperone DnaJ-domain superfamily protein	154.707	73.7929	141.803	79.7076	1.66733	4.98383	3.28646	4.64939	0.91659	0.99998		2.0965	8.81273e-06	SD-induced	SD-regulated
13494096	AT4G36040	Chaperone DnaJ-domain superfamily protein	634.65	246.012	716.734	289.039	19.182	14.3232	36.8692	9.26379	1.12934	0.99998		2.57975	1.53995e-10	SD-induced	SD-regulated
13527041	AT5G16650	Chaperone DnaJ-domain superfamily protein	534.545	348.006	664.997	440.319	21.3411	8.67908	52.537	20.5052	1.24404	0.75823		1.53602	0.00131	SD-induced	SD-regulated
13418377	AT2G38000	chaperone protein dnaJ-related	213.557	136.133	190.81	132.751	5.56796	7.77179	6.5359	7.3037	0.89348	0.99998		1.56874	0.01347	SD-induced	SD-regulated
13503080	AT5G18650	CHY-type/CTCHY-type/RING-type Zinc finger protein	4862.26	2423.8	4653.06	2892.34	72.7451	66.1127	158.643	195.703	0.95697	0.99998		2.00605	3.46548e-13	SD-induced	SD-regulated
13504643	AT5G22920	CHY-type/CTCHY-type/RING-type Zinc finger protein	4676.94	2053.15	4484.66	2424.41	135.386	51.3308	240.095	48.3505	0.95889	0.99998		2.27793	3.09418e-14	SD-induced	SD-regulated
13386519	AT1G72680	cinnamyl-alcohol dehydrogenase	325.166	180.752	333.81	169.569	19.3651	6.56467	59.5648	4.61736	1.02658	0.99998		1.79896	0.00021	SD-induced	SD-regulated
13368236	AT1G15040	Class I glutamine amidotransferase-like superfamily protein	159.174	36.011	157.14	54.7318	5.01256	2.8389	19.2966	10.0412	0.98723	0.99998		4.42014	2.35234e-13	SD-induced	SD-regulated
13428400	AT3G14990	Class I glutamine amidotransferase-like superfamily protein	1761.88	1121.81	1663.66	1396.66	42.813	43.5166	110.079	41.0887	0.94425	0.99998		1.57057	1e-05	SD-induced	SD-regulated
13475602	AT4G30550	Class I glutamine amidotransferase-like superfamily protein	375.565	249.047	313.248	270.373	9.55252	10.3149	31.9477	23.2174	0.83407	0.99998		1.50801	0.00314	SD-induced	SD-regulated
13493309	AT4G34020	Class I glutamine amidotransferase-like superfamily protein	472.863	249.779	528.584	296.521	12.0349	13.8417	32.706	14.9824	1.11784	0.99998		1.89313	9.84414e-06	SD-induced	SD-regulated
13458863	AT3G51890	Clathrin light chain protein	414.027	215.014	289.975	209.653	14.8135	3.30124	8.37744	24.2647	0.70038	0.00878		1.92558	1.20095e-07	SD-induced	SD-regulated
13470423	AT4G18510	CLAVATA3/ESR-related 2	89.2647	45.2154	77.7759	36.6557	2.74354	0.51253	3.84392	1.8892	0.8713	0.99998		1.97421	3.98677e-06	SD-induced	SD-regulated
13399217	AT2G31083	CLAVATA3/ESR-RELATED 5	93.9724	51.2648	79.8358	41.4792	7.17288	1.82129	5.98498	1.38089	0.84957	0.99998		1.83308	0.0033	SD-induced	SD-regulated
13513360	AT5G51070	Clp ATPase	1474.03	958.443	1403.52	1038.72	34.4729	13.7431	69.9177	55.4829	0.95217	0.99998		1.53794	1e-05	SD-induced	SD-regulated
13478726	AT4G37220	Cold acclimation protein WCOR413 family	209.566	128.702	324.914	162.313	16.2975	9.39229	17.0819	11.014	1.55041	0.0932		1.6283	0.04801	SD-induced	SD-regulated
13534712	AT5G42900	cold regulated gene 27	64.2042	18.2452	81.3962	27.4041	5.68385	1.37632	9.43041	1.81883	1.26777	0.99998		3.51896	6.97636e-07	SD-induced	SD-regulated
13512617	AT5G49448	conserved peptide upstream open reading frame 4	56.9156	17.8844	49.2407	25.261	2.51702	1.03498	3.34439	1.38581	0.86515	0.99998		3.18241	1.63158e-07	SD-induced	SD-regulated
13401992	AT2G37478	conserved peptide upstream open reading frame 52	1219.39	802.134	1187.11	890.892	17.5383	13.7094	31.5049	38.5521	0.97353	0.99998		1.52018	4.25323e-06	SD-induced	SD-regulated
13399279	AT2G31280	conserved peptide upstream open reading frame 7	152.269	99.7945	147.71	97.7763	6.3704	2.2405	11.0897	8.70671	0.97006	0.99998		1.52583	0.00994	SD-induced	SD-regulated
13516280	AT5G57660	CONSTANS-like 5	1975.42	1082.1	1595.49	992.977	89.55	12.375	22.6892	81.584	0.80767	0.17494		1.82555	5.66843e-08	SD-induced	SD-regulated
13502157	AT5G16170	Core-2/I-branching beta-1,6-N-acetylglucosaminyltransferase family protein	77.9307	51.0518	74.1979	51.3696	1.41827	2.24359	5.12079	3.68535	0.9521	0.99998		1.5265	0.02789	SD-induced	SD-regulated
13467151	AT4G10610	CTC-interacting domain 12	968.689	626.344	988.917	725.926	50.3159	31.6157	37.5891	23.7366	1.02088	0.99998		1.54658	0.00592	SD-induced	SD-regulated
13427503	AT3G13200	Cwf15 / Cwc15 cell cycle control family protein	332.266	200.282	315.378	197.043	14.98	11.7979	22.3476	11.4407	0.94917	0.99998		1.65899	0.00236	SD-induced	SD-regulated
13474245	AT4G27460	Cystathionine beta-synthase (CBS) family protein	68.1066	36.1492	49.2426	36.742	7.30292	1.33796	5.92439	1.45983	0.72302	0.99998		1.88404	0.00931	SD-induced	SD-regulated
13524574	AT5G10860	Cystathionine beta-synthase (CBS) family protein	734.957	442.767	716.153	489.458	37.5119	16.3015	17.0616	7.19649	0.97442	0.99998		1.65992	0.00046	SD-induced	SD-regulated
13340351	AT1G15330	Cystathionine beta-synthase (CBS) protein	33.3342	15.6903	30.1312	21.3906	1.84249	0.465257	2.65335	1.738	0.90391	0.99998		2.12451	0.00155	SD-induced	SD-regulated
13485482	AT4G16500	Cystatin/monellin superfamily protein	53.5875	22.3277	36.3815	24.2261	2.99473	2.26049	3.51129	1.82706	0.67892	0.63119		2.40005	0.00103	SD-induced	SD-regulated
13494535	AT4G36880	cysteine proteinase1	2203.76	1153.63	1716.8	1006.42	107.232	73.1603	147.692	123.159	0.77903	0.38368		1.91028	1.1974e-06	SD-induced	SD-regulated
13334812	AT1G02300	Cysteine proteinases superfamily protein	53.9565	27.5372	47.2962	31.2939	3.63032	2.40306	4.6036	3.56697	0.87656	0.99998		1.9594	0.01108	SD-induced	SD-regulated
13373554	AT1G29090	Cysteine proteinases superfamily protein	174.996	79.8028	165.309	88.619	9.08656	5.54189	5.71762	11.8993	0.94465	0.99998		2.19285	5e-05	SD-induced	SD-regulated
13416650	AT2G34080	Cysteine proteinases superfamily protein	114.505	46.7148	119.877	68.6842	12.8451	1.68902	8.32761	11.2802	1.04691	0.99998		2.45116	2e-05	SD-induced	SD-regulated
13423150	AT3G02070	Cysteine proteinases superfamily protein	598.99	341.968	616.575	396.525	18.9654	15.6184	12.6346	8.56239	1.02936	0.99998		1.75159	1e-05	SD-induced	SD-regulated
13455874	AT3G43960	Cysteine proteinases superfamily protein	16.1809	4.47949	7.782	5.79849	1.89225	0.705377	3.39878	3.57054	0.48094	0.99998		3.61223	0.01281	SD-induced	SD-regulated
13354219	AT1G61840	Cysteine/Histidine-rich C1 domain family protein	57.1038	34.7988	46.9607	32.1947	4.22318	0.210861	4.24374	6.72321	0.82238	0.99998		1.64097	0.02214	SD-induced	SD-regulated
13421221	AT2G44380	Cysteine/Histidine-rich C1 domain family protein	86.6082	32.0182	87.6247	36.801	12.2666	1.49925	14.2888	4.34382	1.01174	0.99998		2.70496	7e-05	SD-induced	SD-regulated
13487538	AT4G21410	cysteine-rich RLK (RECEPTOR-like protein kinase) 29	359.72	210.477	384.608	214.959	41.7981	16.6276	12.1672	15.822	1.06919	0.99998		1.70907	0.03221	SD-induced	SD-regulated
13531676	AT5G28050	Cytidine/deoxycytidylate deaminase family protein	769.808	353.446	783.453	419.338	36.3	15.1445	46.9493	19.8268	1.01773	0.99998		2.17801	4.30772e-08	SD-induced	SD-regulated
13369011	AT1G17060	cytochrome p450 72c1	122.13	79.0295	90.1297	66.626	2.21026	2.33596	2.97155	6.18706	0.73798	0.16472		1.54538	0.00429	SD-induced	SD-regulated
13454876	AT3G28740	Cytochrome P450 superfamily protein	1140.8	367.151	923.924	387.121	61.412	18.5763	115.001	28.8581	0.80989	0.99998		3.10718	3.09418e-14	SD-induced	SD-regulated
13522384	AT5G05690	Cytochrome P450 superfamily protein	1187.73	597.748	927.708	690.551	53.8623	32.9317	7.27327	20.0457	0.78107	0.11152		1.98702	5.06778e-07	SD-induced	SD-regulated
13453840	AT3G26210	cytochrome P450, family 71, subfamily B, polypeptide 23	36.8	14.7926	30.9648	19.3759	3.61419	2.30346	2.34198	4.35019	0.84143	0.99998		2.48773	0.02055	SD-induced	SD-regulated
13453844	AT3G26220	cytochrome P450, family 71, subfamily B, polypeptide 3	99.8821	57.1883	118.337	74.5855	2.45725	1.15865	4.61914	6.41103	1.18477	0.99998		1.74655	0.00029	SD-induced	SD-regulated
13428182	AT3G14610	cytochrome P450, family 72, subfamily A, polypeptide 7	267.886	158.216	270.939	148.341	4.15649	4.61911	17.0243	7.95047	1.0114	0.99998		1.69317	4e-05	SD-induced	SD-regulated
13403729	AT2G41430	dehydration-induced protein (ERD15)	3128.55	1947.04	3060.69	1890.28	37.3527	38.8317	115.511	62.4895	0.97831	0.99998		1.60682	5.2044e-08	SD-induced	SD-regulated
13488152	AT4G22750	DHHC-type zinc finger family protein	223.009	129.969	216.314	160.199	6.25996	5.14229	13.9095	7.65799	0.96998	0.99998		1.71586	0.00015	SD-induced	SD-regulated
13471686	AT4G21534	Diacylglycerol kinase family protein	276.959	179.634	253.197	185.111	15.1073	6.70879	15.3663	5.36627	0.9142	0.99998		1.54179	0.01575	SD-induced	SD-regulated
13345384	AT1G27980	dihydrosphingosine phosphate lyase	373.302	220.309	367.155	228.032	12.8975	3.06389	15.2635	3.97601	0.98354	0.99998		1.69445	2e-05	SD-induced	SD-regulated
13350753	AT1G51360	dimeric A/B barrel domainS-protein 1	331.652	200.016	306.799	208.824	19.1021	13.5296	20.1712	13.1146	0.92506	0.99998		1.65813	0.01119	SD-induced	SD-regulated
13380937	AT1G58400	Disease resistance protein (CC-NBS-LRR class) family	124.635	69.6326	98.6139	78.8468	2.84542	10.2111	17.7226	14.0695	0.79122	0.99998		1.7899	0.03906	SD-induced	SD-regulated
13508586	AT5G40100	Disease resistance protein (TIR-NBS-LRR class) family	74.6995	49.3451	78.0128	61.7879	3.62522	0.541039	3.9413	5.06773	1.04436	0.99998		1.51382	0.02246	SD-induced	SD-regulated
13448541	AT3G12710	DNA glycosylase superfamily protein	773.23	472.681	512.244	450.44	32.4489	28.7018	41.4691	17.8939	0.66247	0.07861		1.63584	0.00135	SD-induced	SD-regulated
13449860	AT3G15620	DNA photolyase family protein	235.986	112.166	321.411	192.875	6.41329	2.94705	18.3441	11.0251	1.36199	0.1504		2.1039	4.72427e-08	SD-induced	SD-regulated
13466197	AT4G07950	DNA-directed RNA polymerase, subunit M, archaeal	278.192	158.841	263.865	206.881	13.0171	11.6894	22.3374	20.5952	0.9485	0.99998		1.75138	0.00209	SD-induced	SD-regulated
13498088	AT5G05750	DNAJ heat shock N-terminal domain-containing protein	530.294	260.402	551.14	330.927	18.5358	8.38529	47.293	25.2144	1.03931	0.99998		2.03644	2.4824e-08	SD-induced	SD-regulated
13529930	AT5G23590	DNAJ heat shock N-terminal domain-containing protein	56.4832	37.4594	67.9403	49.4776	1.67347	0.89542	9.81906	7.50333	1.20284	0.99998		1.50785	0.04324	SD-induced	SD-regulated
13468287	AT4G13830	DNAJ-like 20	1715.31	815.144	1612.34	756.888	69.2877	23.1702	49.5261	17.607	0.93997	0.99998		2.1043	2.69628e-10	SD-induced	SD-regulated
13451893	AT3G20680	Domain of unknown function (DUF1995)	114.529	67.1809	117.646	89.5368	3.76842	0.347005	7.75196	4.73757	1.02722	0.99998		1.70478	0.00016	SD-induced	SD-regulated
13532396	AT5G35753	Domain of unknown function (DUF3444)	100.594	61.6811	86.8542	65.2122	7.06635	1.70202	6.9665	8.77605	0.86341	0.99998		1.63087	0.01213	SD-induced	SD-regulated
13526205	AT5G14620	domains rearranged methyltransferase 2	164.118	99.7619	170.796	116.827	4.11697	2.73461	4.38797	7.04206	1.04069	0.99998		1.6451	0.00091	SD-induced	SD-regulated
13352842	AT1G56220	Dormancy/auxin associated family protein	1204.47	331.79	1156.1	485.585	24.8325	13.1727	71.9093	17.7883	0.95984	0.99998		3.63021	3.09418e-14	SD-induced	SD-regulated
13416526	AT2G33830	Dormancy/auxin associated family protein	322.109	141.108	313.714	167.444	20.0863	9.64311	11.3614	11.8406	0.97394	0.99998		2.28272	5.04954e-06	SD-induced	SD-regulated
13373290	AT1G28330	dormancy-associated protein-like 1	108.19	48.2007	73.5629	59.8332	3.25323	2.85332	3.64027	2.30358	0.67994	0.19426		2.24457	8.68674e-06	SD-induced	SD-regulated
13343055	AT1G21680	DPP6 N-terminal domain-like protein	315.252	109.689	306.273	118.352	20.351	2.09873	34.2058	10.3393	0.97152	0.99998		2.87405	6.05407e-12	SD-induced	SD-regulated
13420024	AT2G41750	DTW domain-containing protein	178.862	93.9977	143.357	94.626	14.6595	4.64113	10.4612	3.81262	0.8015	0.99998		1.90283	0.00121	SD-induced	SD-regulated
13523595	AT5G08520	Duplicated homeodomain-like superfamily protein	674.476	421.684	680.164	474.087	11.0661	4.31051	28.9241	21.1829	1.00843	0.99998		1.59948	4.65829e-06	SD-induced	SD-regulated
13439349	AT3G54510	Early-responsive to dehydration stress protein (ERD4)	332.213	141.808	224.532	123.373	4.94241	6.92877	12.1779	7.54565	0.67587	0.03803		2.3427	3.04877e-10	SD-induced	SD-regulated			PIF-induced
13530821	AT5G25350	EIN3-binding F box protein 2	172.067	106.178	141.694	106.782	6.02634	2.21568	11.2174	3.65989	0.82348	0.99998		1.62055	0.00056	SD-induced	SD-regulated
13510006	AT5G43430	electron transfer flavoprotein beta	197.011	104.594	180.93	120.65	1.29902	6.40628	12.0927	5.9897	0.91838	0.99998		1.88357	6e-05	SD-induced	SD-regulated
13404495	AT2G43400	electron-transfer flavoprotein:ubiquinone oxidoreductase	1224	609.458	1369.59	731.255	61.3694	7.81335	114.718	38.9333	1.11894	0.99998		2.00834	7.91408e-10	SD-induced	SD-regulated
13466954	AT4G10090	elongator protein 6	29.5426	13.7476	22.5826	16.1442	2.33745	1.01197	4.20593	2.21024	0.76441	0.99998		2.14893	0.01283	SD-induced	SD-regulated
13352829	AT1G56200	embryo defective 1303	1867.58	1066.02	1856.17	1252.98	79.2672	43.3715	109.654	48.5438	0.99389	0.99998		1.75192	9.34671e-07	SD-induced	SD-regulated
13494100	AT4G36050	endonuclease/exonuclease/phosphatase family protein	120.598	72.2878	113.361	74.4785	8.28936	4.94564	8.32236	11.0871	0.93999	0.99998		1.66831	0.03286	SD-induced	SD-regulated
13393808	AT2G17520	Endoribonuclease/protein kinase IRE1-like	429.341	278.306	389.562	318.26	11.6483	12.3926	9.46562	41.1453	0.90735	0.99998		1.5427	0.0017	SD-induced	SD-regulated
13476424	AT4G32285	ENTH/ANTH/VHS superfamily protein	239.467	153.805	158.401	147.24	18.4667	8.43161	10.0978	7.03366	0.66147	0.18449		1.55695	0.03097	SD-induced	SD-regulated
13532137	AT5G35200	ENTH/ANTH/VHS superfamily protein	1191.24	777.727	991.897	712.123	59.5104	36.5729	17.9838	4.31737	0.83266	0.51209		1.53169	0.0025	SD-induced	SD-regulated
13370016	AT1G19400	Erythronate-4-phosphate dehydrogenase family protein	256.162	142.864	280.085	148.804	9.1029	7.63153	9.79291	11.9316	1.09339	0.99998		1.79305	0.00017	SD-induced	SD-regulated
13451928	AT3G20770	Ethylene insensitive 3 family protein	1361.16	841.393	1052.34	826.232	18.7093	12.1291	26.7436	37.8863	0.77312	0.00918		1.61774	2.0126e-09	SD-induced	SD-regulated
13542224	AT5G61600	ethylene response factor 104	120.493	65.0739	157.766	73.0846	11.9705	1.31778	10.2491	8.94619	1.30934	0.99998		1.85163	0.00251	SD-induced	SD-regulated
13419663	AT2G40940	ethylene response sensor 1	433.029	247.821	370.059	253.874	7.5838	8.57462	22.2107	8.73049	0.85458	0.99998		1.74734	7.2809e-06	SD-induced	SD-regulated
13363537	AT1G05010	ethylene-forming enzyme	1106.99	667.128	885.211	619.428	17.0834	44.4426	43.861	4.54462	0.79966	0.19539		1.65933	0.00021	SD-induced	SD-regulated
13429256	AT3G16770	ethylene-responsive element binding protein	177.245	47.5673	208.485	64.5152	21.6486	2.03614	1.29688	5.67009	1.17625	0.99998		3.7262	9.43705e-10	SD-induced	SD-regulated
13363973	AT1G05840	Eukaryotic aspartyl protease family protein	458.978	248.623	463.412	291.658	16.98	10.3054	26.3937	26.2323	1.00966	0.99998		1.84608	4.26242e-06	SD-induced	SD-regulated
13338103	AT1G09750	Eukaryotic aspartyl protease family protein	1523.46	988.467	1176.75	945.515	63.8943	30.3954	51.9765	47.0291	0.77242	0.19816		1.54124	0.00017	SD-induced	SD-regulated
13355724	AT1G66180	Eukaryotic aspartyl protease family protein	275.444	140.344	322.622	131.348	14.1708	18.2279	27.5919	8.31686	1.17128	0.99998		1.96264	0.00616	SD-induced	SD-regulated
13503308	AT5G19120	Eukaryotic aspartyl protease family protein	307.842	171.032	303.052	204.464	2.31164	1.055	7.79799	12.377	0.98444	0.99998		1.7999	2.57976e-08	SD-induced	SD-regulated
13519141	AT5G64260	EXORDIUM like 2	675.742	434.451	505.765	370.754	43.2498	10.1848	5.60502	10.0221	0.74846	0.16822		1.55539	0.00479	SD-induced	SD-regulated
13460425	AT3G55500	expansin A16	158.561	73.4253	160.508	97.7065	4.44595	3.46842	10.7898	9.09321	1.01228	0.99998		2.15949	1.02884e-06	SD-induced	SD-regulated
13435953	AT3G45970	expansin-like A1	70.6835	36.5993	45.454	39.2083	6.48889	1.07756	5.40946	0.409825	0.64306	0.63151		1.93128	0.00273	SD-induced	SD-regulated
13388306	AT1G76930	extensin 4	440.128	201.08	505.425	266.151	40.6804	5.1059	49.8841	24.7729	1.14836	0.99998		2.18882	2.00848e-06	SD-induced	SD-regulated
13479226	AT4G38540	FAD/NAD(P)-binding oxidoreductase family protein	264.81	112.449	218.169	119.867	20.7912	3.57172	27.5862	8.90464	0.82387	0.99998		2.35494	2.99573e-07	SD-induced	SD-regulated
13479255	AT4G38580	farnesylated protein 6	228.588	101.724	177.361	104.877	5.97387	4.98115	3.61535	2.60037	0.7759	0.40107		2.24714	1.65396e-07	SD-induced	SD-regulated
13418272	AT2G37678	far-red elongated hypocotyl 1	28.1885	10.7638	16.3382	9.81457	2.70919	1.87468	3.05486	1.28065	0.57961	0.9131		2.61881	0.03221	SD-induced	SD-regulated
13498533	AT5G06920	FASCICLIN-like arabinogalactan protein 21 precursor	18.3776	6.43416	8.46131	9.46954	2.69819	0.853279	0.712974	0.788431	0.46041	0.29064		2.85626	0.04929	SD-induced	SD-regulated
13346137	AT1G30200	F-box family protein	178.782	117.937	166.601	126.931	2.52212	7.62103	8.04764	12.8848	0.93187	0.99998		1.51591	0.02877	SD-induced	SD-regulated
13360014	AT1G76920	F-box family protein	130.506	78.6933	144.385	110.103	4.15015	3.59022	7.69538	4.65827	1.10635	0.99998		1.65841	0.00344	SD-induced	SD-regulated
13487586	AT4G21510	F-box family protein	70.0779	41.8676	67.8186	48.3293	4.07487	1.46218	6.79942	5.41391	0.96776	0.99998		1.6738	0.01552	SD-induced	SD-regulated
13531618	AT5G27920	F-box family protein	216.514	98.2319	238.957	104.678	6.85969	8.76754	37.9596	0.535564	1.10366	0.99998		2.20411	3e-05	SD-induced	SD-regulated
13367549	AT1G13570	F-box/RNI-like superfamily protein	191.924	124.212	192.935	162.282	6.74029	4.17694	2.75102	18.6755	1.00527	0.99998		1.54513	0.00353	SD-induced	SD-regulated
13520906	AT5G01600	ferretin 1	2357.52	710.858	1832.1	743.436	239.503	31.3608	221.16	36.5134	0.77713	0.87817		3.31644	6.322e-12	SD-induced	SD-regulated
13530076	AT5G23980	ferric reduction oxidase 4	231.847	143.353	217.669	141.679	22.5997	10.3621	16.3655	23.3157	0.93885	0.99998		1.61732	0.04006	SD-induced	SD-regulated
13439060	AT3G53800	Fes1B	61.1817	27.6604	69.5666	34.657	1.326	1.57232	4.36595	2.54626	1.13705	0.99998		2.21188	5e-05	SD-induced	SD-regulated
13521163	AT5G02150	Fes1C	143.24	81.2927	173.189	88.1608	14.3361	5.24516	15.3269	4.98997	1.20909	0.99998		1.76203	0.01921	SD-induced	SD-regulated
13474872	AT4G28720	Flavin-binding monooxygenase family protein	77.5613	48.2739	40.1658	46.5082	6.39945	0.621733	5.58884	6.62665	0.51786	0.13933		1.60669	0.02848	SD-induced	SD-regulated
13514958	AT5G54500	flavodoxin-like quinone reductase 1	383.588	203.685	333.733	199.771	1.53125	10.773	11.3428	13.0047	0.87003	0.7863		1.88324	2.72147e-06	SD-induced	SD-regulated
13501570	AT5G14780	formate dehydrogenase	1766.2	531.467	1242.19	507.533	8.76226	5.23876	63.4966	17.5271	0.70331	0.00164		3.32326	3.09418e-14	SD-induced	SD-regulated
13431880	AT3G22440	FRIGIDA-like protein	340.044	223.524	321.39	226.907	3.83459	13.2719	67.4931	30.3625	0.94514	0.99998		1.52129	0.00737	SD-induced	SD-regulated
13436648	AT3G47800	Galactose mutarotase-like superfamily protein	278.402	170.525	324.486	203.109	5.48563	2.82608	25.9245	10.4469	1.16553	0.99998		1.63261	8e-05	SD-induced	SD-regulated
13340483	AT1G15670	Galactose oxidase/kelch repeat superfamily protein	40.4593	15.367	34.4352	18.9594	2.47322	0.668168	2.90754	1.18322	0.85111	0.99998		2.63286	4e-05	SD-induced	SD-regulated
13340743	AT1G16250	Galactose oxidase/kelch repeat superfamily protein	124.708	80.2966	138.039	90.5769	5.15087	3.45879	4.36386	11.4867	1.1069	0.99998		1.55309	0.01823	SD-induced	SD-regulated
13356162	AT1G67480	Galactose oxidase/kelch repeat superfamily protein	439.994	256.192	421.621	253.271	25.4533	2.63892	23.1881	18.905	0.95824	0.99998		1.71743	4e-05	SD-induced	SD-regulated
13361537	AT1G80440	Galactose oxidase/kelch repeat superfamily protein	1487.2	552.997	1388.2	638.525	46.5344	10.9422	87.8256	16.1394	0.93344	0.99998		2.68934	3.09418e-14	SD-induced	SD-regulated
13404737	AT2G44130	Galactose oxidase/kelch repeat superfamily protein	883.404	566.854	971.645	550.473	27.1562	13.4057	19.0097	1.85114	1.09989	0.99998		1.55843	0.00026	SD-induced	SD-regulated
13441521	AT3G59940	Galactose oxidase/kelch repeat superfamily protein	261.213	126.209	262.901	141.936	12.3704	7.5847	15.5516	12.3175	1.00646	0.99998		2.0697	9.6919e-06	SD-induced	SD-regulated
13481219	AT4G03030	Galactose oxidase/kelch repeat superfamily protein	188.556	117.684	173.52	126.842	4.92184	5.69687	9.64549	2.83247	0.92026	0.99998		1.60222	0.00432	SD-induced	SD-regulated
13447528	AT3G10700	galacturonic acid kinase	72.9892	30.3934	91.179	44.9768	3.13666	4.79489	39.3434	18.7847	1.24921	0.99998		2.40148	0.00395	SD-induced	SD-regulated
13437103	AT3G48680	gamma carbonic anhydrase-like 2	261.356	165.794	243.136	179.122	18.9423	1.7858	23.0156	8.68662	0.93029	0.99998		1.57639	0.00678	SD-induced	SD-regulated
13360756	AT1G78670	gamma-glutamyl hydrolase 3	1443.18	863.331	1279.68	815.355	24.523	32.2654	29.9483	50.863	0.88671	0.92594		1.67164	2.76235e-07	SD-induced	SD-regulated
13501752	AT5G15230	GAST1 protein homolog 4	4122.08	2209.97	2829.38	2495.94	97.2131	111.687	123.532	226.428	0.6864	4e-05		1.86522	3.32878e-12	SD-induced	SD-regulated
13405196	AT2G45050	GATA transcription factor 2	503.381	242.425	342.22	235.173	4.04811	14.5223	9.17152	6.63791	0.67984	0.0006		2.07644	2.17567e-08	SD-induced	SD-regulated
13441802	AT3G60530	GATA transcription factor 4	1394.91	494.128	1336.04	630.158	70.6462	19.5601	49.0021	49.9669	0.95779	0.99998		2.82298	5.84455e-14	SD-induced	SD-regulated
13439951	AT3G55770	GATA type zinc finger transcription factor family protein	447.07	268	424.545	294.628	18.6692	6.40766	3.4011	8.87956	0.94962	0.99998		1.66817	0.00021	SD-induced	SD-regulated
13494467	AT4G36730	G-box binding factor 1	371.711	225.603	391.043	240.16	11.6825	1.33441	2.61682	7.33663	1.05201	0.99998		1.64764	3e-05	SD-induced	SD-regulated
13480404	AT4G01120	G-box binding factor 2	434.314	270.743	348.761	271.811	21.0731	4.64964	15.8809	7.41986	0.80302	0.65124		1.60416	0.00035	SD-induced	SD-regulated
13524365	AT5G10450	G-box regulating factor 6	258.866	168.476	268.727	198.15	6.72495	7.05399	4.74488	10.5864	1.03809	0.99998		1.53651	0.0065	SD-induced	SD-regulated
13491439	AT4G30140	GDSL-like Lipase/Acylhydrolase superfamily protein	833.224	432.702	937.553	589.468	49.3033	29.9134	89.9927	16.4284	1.12521	0.99998		1.92563	5e-05	SD-induced	SD-regulated
13515188	AT5G55050	GDSL-like Lipase/Acylhydrolase superfamily protein	863.833	538.725	679.744	497.595	18.7935	9.50142	24.2853	12.4567	0.78689	0.07885		1.60348	5.55177e-06	SD-induced	SD-regulated
13375531	AT1G34760	general regulatory factor 11	149.978	84.9191	163.794	93.7068	5.21153	2.41892	13.9905	2.94278	1.09212	0.99998		1.76613	0.00019	SD-induced	SD-regulated
13533482	AT5G39190	germin-like protein 2	199.615	75.1923	205.896	105.791	14.2069	1.87616	7.75594	4.02917	1.03146	0.99998		2.65473	6.52575e-09	SD-induced	SD-regulated
13526087	AT5G14470	GHMP kinase family protein	160.452	20.4974	176.225	45.0981	24.0435	1.55932	16.4381	11.5003	1.09831	0.99998		7.82791	3.09418e-14	SD-induced	SD-regulated
13368493	AT1G15550	gibberellin 3-oxidase 1	102.757	67.9478	69.6221	67.8308	3.22368	3.82389	0.603199	4.00491	0.67754	0.02344		1.51229	0.04397	SD-induced	SD-regulated
13466321	AT4G08350	global transcription factor group A2	176.587	111.133	148.931	72.4858	15.8279	4.76359	25.7574	29.5799	0.84338	0.99998		1.58897	0.03457	SD-induced	SD-regulated
13365646	AT1G09420	glucose-6-phosphate dehydrogenase 4	156.892	97.1993	162.661	99.8723	4.77872	7.47881	7.30709	2.09443	1.03677	0.99998		1.61412	0.01649	SD-induced	SD-regulated
13502908	AT5G18170	glutamate dehydrogenase 1	304.236	139.048	349.794	135.236	5.2953	6.93434	39.0946	9.30332	1.14974	0.99998		2.18799	2.45211e-08	SD-induced	SD-regulated
13498809	AT5G07440	glutamate dehydrogenase 2	2751.25	1306.06	2796.32	1310.02	24.6558	71.3025	199.634	73.2902	1.01638	0.99998		2.10653	1.0744e-12	SD-induced	SD-regulated
13457078	AT3G47340	glutamine-dependent asparagine synthase 1	6413.49	1611.44	6662.58	2816.2	243.754	127.185	400.532	27.6922	1.03884	0.99998		3.97997	3.09418e-14	SD-induced	SD-regulated
13362949	AT1G03850	Glutaredoxin family protein	459.052	277.836	456.845	306.43	20.3493	10.5304	12.0292	12.2741	0.99519	0.99998		1.65224	0.00063	SD-induced	SD-regulated
13362548	AT1G02920	glutathione S-transferase 7	35.353	15.7096	49.5782	22.7079	5.51746	1.55501	10.512	0.192175	1.40238	0.99998		2.2504	0.03867	SD-induced	SD-regulated
13487067	AT4G19880	Glutathione S-transferase family protein	223.581	132.091	210.552	124.013	2.55141	3.84395	17.2138	23.0456	0.94173	0.99998		1.69262	3e-05	SD-induced	SD-regulated
13480976	AT4G02520	glutathione S-transferase PHI 2	233.677	73.8415	188.789	78.8453	12.2452	14.3432	13.991	7.53916	0.80791	0.99998		3.16458	5e-05	SD-induced	SD-regulated
13372818	AT1G27090	glycine-rich protein	761.509	497.946	848.37	525.172	38.7285	11.8869	43.2149	20.1358	1.11406	0.99998		1.5293	0.00238	SD-induced	SD-regulated
13515617	AT5G56100	glycine-rich protein / oleosin	204.148	67.9727	268.805	86.4181	17.1007	6.60979	24.3038	1.35942	1.31671	0.9181		3.00339	7.5417e-07	SD-induced	SD-regulated
13391813	AT2G05380	glycine-rich protein 3 short isoform	1922.93	763.255	1600.21	819.958	146.431	29.3813	105.923	62.1648	0.83217	0.86772		2.51938	2.25646e-10	SD-induced	SD-regulated
13400760	AT2G34690	Glycolipid transfer protein (GLTP) family protein	261.05	140.088	244.034	149.263	3.95882	4.39372	6.0047	10.1548	0.93482	0.99998		1.86347	2.82286e-06	SD-induced	SD-regulated
13342933	AT1G21360	glycolipid transfer protein 2	132.585	61.0173	149.509	78.9515	5.25458	5.9853	7.70263	0.763439	1.12765	0.99998		2.1729	0.00037	SD-induced	SD-regulated
13503386	AT5G19230	Glycoprotein membrane precursor GPI-anchored	364.758	165.844	249.755	162.055	11.2223	3.49426	19.7602	10.1505	0.68471	0.05589		2.19941	1.28557e-09	SD-induced	SD-regulated
13441620	AT3G60140	Glycosyl hydrolase superfamily protein	847.779	258.771	779.738	311.296	101.581	36.8262	67.3056	21.5074	0.91974	0.99998		3.27617	1.48465e-06	SD-induced	SD-regulated
13403855	AT2G41640	Glycosyltransferase family 61 protein	79.226	46.5146	61.3343	52.52	4.9877	0.422152	1.83111	2.44812	0.77417	0.79184		1.70325	0.00265	SD-induced	SD-regulated
13544063	AT5G66030	Golgi-localized GRIP domain-containing protein	347.691	223.497	383.193	224.337	4.78536	4.2808	8.63535	1.64767	1.10211	0.99998		1.55568	0.0002	SD-induced	SD-regulated
13423659	AT3G03180	Got1/Sft2-like vescicle transport protein family	373.36	224.547	294.395	201.582	8.33005	2.20635	10.9937	6.00032	0.7885	0.25705		1.66272	5.13738e-06	SD-induced	SD-regulated
13523511	AT5G08350	GRAM domain-containing protein / ABA-responsive protein-related	148.735	88.0352	124.855	113.143	3.34528	0.697967	5.09523	3.33539	0.83945	0.99998		1.6895	6e-05	SD-induced	SD-regulated
13430534	AT3G19390	Granulin repeat cysteine protease family protein	578.724	321.202	490.939	349.908	16.1114	19.6694	23.1901	10.4625	0.84831	0.88833		1.80174	9e-05	SD-induced	SD-regulated
13398480	AT2G29060	GRAS family transcription factor	162.148	93.6209	154.871	103.819	4.2855	4.92078	15.1677	7.053	0.95512	0.99998		1.73197	0.00077	SD-induced	SD-regulated
13513815	AT5G51970	GroES-like zinc-binding alcohol dehydrogenase family protein	147.021	89.7826	165.16	100.735	8.59706	0.489407	13.417	2.32989	1.12338	0.99998		1.63753	0.00238	SD-induced	SD-regulated
13543007	AT5G63620	GroES-like zinc-binding alcohol dehydrogenase family protein	327.275	182.391	334.082	168.069	20.1543	10.3794	16.7732	14.6904	1.0208	0.99998		1.79436	0.00093	SD-induced	SD-regulated
13417610	AT2G36400	growth-regulating factor 3	495	294.976	525.093	322.18	5.62571	6.96494	22.8619	19.7779	1.0608	0.99998		1.6781	3.18504e-07	SD-induced	SD-regulated
13514606	AT5G53660	growth-regulating factor 7	24.9081	10.3865	13.5424	12.6582	1.14126	0.203131	2.4267	0.722673	0.5437	0.56403		2.39812	0.00048	SD-induced	SD-regulated
13440576	AT3G57550	guanylate kinase	650.257	352.787	469.106	340.368	23.1109	7.87284	28.9305	17.9439	0.72142	0.06413		1.8432	5.13635e-07	SD-induced	SD-regulated
13522486	AT5G05930	guanylyl cyclase 1	354.206	235.088	384.174	274.095	3.21904	7.28729	15.681	4.38758	1.08461	0.99998		1.5067	0.00036	SD-induced	SD-regulated
13399635	AT2G32150	Haloacid dehalogenase-like hydrolase (HAD) superfamily protein	984.481	455.972	908.751	455.974	47.9311	1.68504	56.6113	18.4714	0.92308	0.99998		2.15908	1.24678e-10	SD-induced	SD-regulated
13536614	AT5G47590	Heat shock protein HSP20/alpha crystallin family	93.6026	42.2395	80.5791	49.1009	7.09398	2.9356	5.38262	2.89943	0.86086	0.99998		2.216	0.00024	SD-induced	SD-regulated
13345718	AT1G29100	Heavy metal transport/detoxification superfamily protein	394.488	136.867	298.569	187.385	6.04456	6.99865	9.09018	38.0643	0.75685	0.05883		2.88227	8.58792e-14	SD-induced	SD-regulated
13453302	AT3G24450	Heavy metal transport/detoxification superfamily protein	115.216	39.4097	64.1753	36.7514	10.5787	3.82573	7.41992	0.656214	0.557	0.13037		2.92354	2e-05	SD-induced	SD-regulated
13409158	AT2G16060	hemoglobin 1	98.6082	50.3033	97.401	67.3248	10.787	4.94082	8.12183	1.86789	0.98776	0.99998		1.96027	0.02089	SD-induced	SD-regulated
13458852	AT3G51880	high mobility group B1	452.733	236.375	375.969	251.204	15.3238	12.7793	33.7933	27.8455	0.83044	0.97382		1.91531	3.94437e-06	SD-induced	SD-regulated
13351355	AT1G52740	histone H2A protein 9	420.108	267.267	461.638	307.74	9.27837	1.77341	13.7164	17.7841	1.09886	0.99998		1.57187	5e-05	SD-induced	SD-regulated
13400940	AT2G35170	Histone H3 K4-specific methyltransferase SET7/9 family protein	72.7689	31.4101	82.1257	44.3764	3.38067	2.1463	3.47263	2.40388	1.12858	0.99998		2.31673	0.00012	SD-induced	SD-regulated
13469795	AT4G17080	Histone H3 K4-specific methyltransferase SET7/9 family protein	560.051	345.648	588.465	403.577	9.15948	4.01502	16.1485	3.86208	1.05074	0.99998		1.62029	8.08567e-07	SD-induced	SD-regulated
13359368	AT1G75240	homeobox protein 33	42.9657	21.3457	37.4534	25.6422	1.9174	1.37295	1.30805	0.80848	0.87171	0.99998		2.01284	0.00437	SD-induced	SD-regulated
13514760	AT5G53980	homeobox protein 52	36.7185	16.7811	13.5019	12.9974	4.88504	1.47099	1.99846	0.568122	0.36771	0.0532		2.18809	0.03023	SD-induced	SD-regulated			PIF-induced
13369668	AT1G18330	Homeodomain-like superfamily protein	239.194	127.455	343.039	140.537	17.5057	2.47449	9.78289	7.37017	1.43414	0.14924		1.8767	0.00017	SD-induced	SD-regulated
13419677	AT2G40970	Homeodomain-like superfamily protein	114.388	60.9296	91.8293	72.224	9.39078	4.72277	3.96791	7.75435	0.80279	0.99998		1.87738	0.00767	SD-induced	SD-regulated
13484116	AT4G13640	Homeodomain-like superfamily protein	209.92	137.146	245.169	152.329	4.3535	0.793709	23.8369	2.95897	1.16791	0.99998		1.53063	0.00093	SD-induced	SD-regulated
13514773	AT5G54080	homogentisate 1,2-dioxygenase	2826.47	844.808	2509.45	1062.36	177.276	24.0171	212.481	40.5533	0.88784	0.99998		3.3457	3.09418e-14	SD-induced	SD-regulated
13437723	AT3G50480	homolog of RPW8 4	284.001	99.3296	370.313	140.923	15.7143	2.99116	31.1409	6.85094	1.30391	0.6149		2.85918	1.62712e-11	SD-induced	SD-regulated
13510014	AT5G43460	HR-like lesion-inducing protein-related	2478.84	1610.69	2457.3	1719.27	112.788	76.4795	54.6297	67.9979	0.99131	0.99998		1.53899	0.00012	SD-induced	SD-regulated
13460500	AT3G55840	Hs1pro-1 protein	94.8346	51.9032	53.5161	43.7617	8.38597	2.75375	4.61857	0.932078	0.56431	0.1035		1.82714	0.00756	SD-induced	SD-regulated
13419243	AT2G39980	HXXXD-type acyl-transferase family protein	81.8575	36.2794	70.6143	37.5511	2.0662	4.63513	3.42034	2.95336	0.86265	0.99998		2.2563	0.00149	SD-induced	SD-regulated
13496065	AT5G01210	HXXXD-type acyl-transferase family protein	254.777	149.094	187.581	143.599	4.96857	17.585	7.19971	7.842	0.73626	0.05284		1.70883	0.01473	SD-induced	SD-regulated
13508296	AT5G39050	HXXXD-type acyl-transferase family protein	203.191	92.5691	187.319	113.75	11.6317	6.79328	28.1373	9.41937	0.92189	0.99998		2.19502	2e-05	SD-induced	SD-regulated
13359807	AT1G76490	hydroxy methylglutaryl CoA reductase 1	5794.83	3678.93	5076.75	4015.28	80.343	178.741	88.5367	144.215	0.87608	0.2334		1.57514	6.1468e-06	SD-induced	SD-regulated
13404335	AT2G43060	ILI1 binding bHLH 1	33.599	18.237	15.6298	14.7098	2.38027	0.385607	1.83106	0.591938	0.46519	0.11172		1.84236	0.01556	SD-induced	SD-regulated
13366955	AT1G12070	Immunoglobulin E-set superfamily protein	100.537	56.3728	55.4788	61.9698	8.25474	3.14885	7.75852	8.96927	0.55182	0.16604		1.78344	0.00973	SD-induced	SD-regulated
13407088	AT2G02080	indeterminate(ID)-domain 4	310.21	130.569	229.088	128.425	14.9749	8.40068	14.9454	10.8329	0.73849	0.487		2.37584	2.49991e-07	SD-induced	SD-regulated
13406035	AT2G46990	indole-3-acetic acid inducible 20	11.5423	4.23929	8.37583	5.55912	0.710542	0.173045	2.43689	0.78343	0.72567	0.99998		2.72269	0.02072	SD-induced	SD-regulated
13391630	AT2G04550	indole-3-butyric acid response 5	994.747	636.263	945.988	680.474	37.496	24.4333	7.86146	14.0635	0.95098	0.99998		1.56342	0.00031	SD-induced	SD-regulated
13343195	AT1G21910	Integrase-type DNA-binding superfamily protein	256.589	163.592	319.948	215.082	15.6189	11.8448	17.1248	17.8414	1.24693	0.87779		1.56847	0.04521	SD-induced	SD-regulated
13359461	AT1G75490	Integrase-type DNA-binding superfamily protein	79.8587	52.3768	89.5056	65.4627	5.52363	0.762168	6.38276	6.70427	1.1208	0.99998		1.5247	0.03759	SD-induced	SD-regulated
13360299	AT1G77640	Integrase-type DNA-binding superfamily protein	19.5019	8.015	9.5896	10.6262	0.636535	0.588482	0.756121	1.24912	0.49173	0.13007		2.43317	0.00631	SD-induced	SD-regulated
13389725	AT1G79700	Integrase-type DNA-binding superfamily protein	1436.39	773.587	1405.97	888.404	27.7785	23.455	50.6235	35.2852	0.97882	0.99998		1.85679	8.84303e-10	SD-induced	SD-regulated
13419970	AT2G41710	Integrase-type DNA-binding superfamily protein	127.846	74.5218	137.838	91.814	2.70163	1.38504	3.81649	1.31218	1.07815	0.99998		1.71556	9e-05	SD-induced	SD-regulated
13495839	AT4G39780	Integrase-type DNA-binding superfamily protein	136.998	75.1178	146.194	71.1453	5.75341	7.76111	8.76261	2.55022	1.06712	0.99998		1.82378	0.00773	SD-induced	SD-regulated
13415595	AT2G31800	Integrin-linked protein kinase family	609.378	366.634	543.699	397.824	23.5008	3.82828	20.0421	12.2111	0.89222	0.99998		1.66209	1e-05	SD-induced	SD-regulated
13501021	AT5G13460	IQ-domain 11	165.618	103.785	122.163	95.4979	3.21963	2.28135	4.66324	7.93896	0.73762	0.0935		1.59578	0.00066	SD-induced	SD-regulated
13472274	AT4G23060	IQ-domain 22	316.854	140.493	216.776	157.064	12.4407	4.43399	14.6685	4.76491	0.68415	0.06132		2.2553	7.37031e-09	SD-induced	SD-regulated
13450109	AT3G16190	Isochorismatase family protein	320.117	211.069	329.809	235.209	5.28127	5.18155	23.8825	12.8188	1.03028	0.99998		1.51665	0.00096	SD-induced	SD-regulated
13452409	AT3G21720	isocitrate lyase	3940.03	741.861	3414.25	1311.97	111.102	81.6766	334.003	110.21	0.86655	0.80674		5.31101	3.09418e-14	SD-induced	SD-regulated
13456324	AT3G45300	isovaleryl-CoA-dehydrogenase	2901.96	918.69	2684.65	1023.47	178.835	67.8979	287.147	16.3547	0.92511	0.99998		3.1588	3.09418e-14	SD-induced	SD-regulated
13374457	AT1G31350	KAR-UP F-box 1	167.025	95.1428	135.949	110.201	5.51792	0.526915	16.8296	15.1033	0.81394	0.99998		1.75552	3e-05	SD-induced	SD-regulated
13369620	AT1G18270	ketose-bisphosphate aldolase class-II family protein	969.168	432.002	945.373	491.656	27.1357	6.35453	79.2551	22.1138	0.97545	0.99998		2.24343	5.35131e-13	SD-induced	SD-regulated
13411819	AT2G22890	Kua-ubiquitin conjugating enzyme hybrid localisation domain	23.8248	11.3943	15.2973	11.0412	0.0830412	1.28622	2.63195	0.294357	0.64207	0.92594		2.09094	0.03268	SD-induced	SD-regulated
13340367	AT1G15380	Lactoylglutathione lyase / glyoxalase I family protein	680.455	276.244	606.745	248.414	29.6959	5.5099	8.14782	11.8516	0.89168	0.99998		2.46323	1.49816e-12	SD-induced	SD-regulated
13361429	AT1G80160	Lactoylglutathione lyase / glyoxalase I family protein	405.578	182.575	453.887	202.425	39.1573	4.48832	30.2401	5.61154	1.11911	0.99998		2.22144	1.79234e-06	SD-induced	SD-regulated
13390322	AT2G01080	Late embryogenesis abundant (LEA) hydroxyproline-rich glycoprotein family	410.466	171.305	368.786	201.756	11.2688	13.7528	15.6216	10.6051	0.89846	0.99998		2.39611	5.08324e-08	SD-induced	SD-regulated
13404105	AT2G42430	lateral organ boundaries-domain 16	197.08	125.31	168.487	139.306	5.53961	5.60166	18.8888	6.6243	0.85492	0.99998		1.57274	0.0067	SD-induced	SD-regulated
13409116	AT2G15880	Leucine-rich repeat (LRR) family protein	133.27	50.5607	228.318	74.957	11.7167	3.29647	40.8214	4.81053	1.71319	0.35889		2.63585	3.54847e-06	SD-induced	SD-regulated
13351666	AT1G53440	Leucine-rich repeat transmembrane protein kinase	306.854	172.8	390.398	232.589	19.5046	8.46117	32.5552	23.2593	1.27226	0.90127		1.77578	0.0008	SD-induced	SD-regulated
13336226	AT1G05790	lipase class 3 family protein	407.11	259.31	347.337	287.886	5.38293	5.45762	3.28008	26.6698	0.85318	0.64864		1.56998	2e-05	SD-induced	SD-regulated
13443717	AT3G02550	LOB domain-containing protein 41	240.902	80.9683	208.065	91.7403	8.08292	4.9131	4.78139	8.90793	0.86369	0.99998		2.97526	3.88502e-11	SD-induced	SD-regulated
13471203	AT4G20380	LSD1 zinc finger family protein	897.684	558.723	953.741	675.861	35.2085	15.33	4.6853	13.2042	1.06245	0.99998		1.60667	0.00014	SD-induced	SD-regulated
13508897	AT5G40780	lysine histidine transporter 1	280.962	159.704	251.105	161.543	1.73597	11.9101	25.0437	4.34309	0.89373	0.99998		1.75927	0.00023	SD-induced	SD-regulated
13492817	AT4G33150	lysine-ketoglutarate reductase/saccharopine dehydrogenase bifunctional enzyme	896.804	309.222	849.684	358.914	28.1599	4.86616	77.4655	11.1103	0.94746	0.99998		2.9002	3.09418e-14	SD-induced	SD-regulated
13436966	AT3G48390	MA3 domain-containing protein	252.985	53.7105	237.767	66.1201	13.2911	4.6987	24.2439	6.35165	0.93984	0.99998		4.71017	5.84455e-14	SD-induced	SD-regulated
13518686	AT5G63190	MA3 domain-containing protein	689.529	432.205	733.045	502.666	8.76859	5.60928	37.4909	31.5582	1.06311	0.99998		1.59537	2.13634e-06	SD-induced	SD-regulated
13340172	AT1G14780	MAC/Perforin domain-containing protein	325.565	197.759	277.625	206.034	19.9826	21.5617	9.63437	12.2908	0.85275	0.99998		1.64627	0.03703	SD-induced	SD-regulated
13337678	AT1G08900	Major facilitator superfamily protein	77.6478	46.5143	75.0712	49.1522	5.73242	1.30154	2.07891	2.4882	0.96682	0.99998		1.66933	0.01621	SD-induced	SD-regulated
13337731	AT1G08930	Major facilitator superfamily protein	1433.37	919.083	1601.79	941.769	70.7136	22.677	92.2036	21.7699	1.1175	0.99998		1.55956	9e-05	SD-induced	SD-regulated
13398059	AT2G28120	Major facilitator superfamily protein	408.043	149.194	416.744	220.257	9.9249	6.07954	32.0022	20.1685	1.02132	0.99998		2.73498	6.77968e-13	SD-induced	SD-regulated
13536037	AT5G46040	Major facilitator superfamily protein	62.9921	34.1465	59.9705	37.2231	5.06774	1.1026	0.703029	5.78262	0.95203	0.99998		1.84476	0.00489	SD-induced	SD-regulated
13521715	AT5G03860	malate synthase	357.905	235.306	314.891	280.834	8.49503	17.0887	17.8133	3.40992	0.87982	0.99998		1.52102	0.0164	SD-induced	SD-regulated
13406831	AT2G01450	MAP kinase 17	1789.09	958.227	1266.11	1045.67	39.834	14.1281	78.81	40.2367	0.70768	0.0036		1.86708	2.78638e-11	SD-induced	SD-regulated
13473670	AT4G26070	MAP kinase/ ERK kinase 1	109.123	64.1646	87.7472	67.7272	3.02355	2.45377	7.12176	3.74538	0.80411	0.9901		1.70068	0.00134	SD-induced	SD-regulated
13409119	AT2G15890	maternal effect embryo arrest 14	637.745	250.633	846.331	314.378	49.851	7.01536	41.1446	12.6427	1.32707	0.40107		2.54454	1.78087e-09	SD-induced	SD-regulated
13353864	AT1G60870	maternal effect embryo arrest 9	66.4067	42.2956	66.8877	47.4544	2.25232	1.53877	5.85734	2.86066	1.00724	0.99998		1.57006	0.02334	SD-induced	SD-regulated
13348938	AT1G45015	MD-2-related lipid recognition domain-containing protein	69.9404	38.2212	65.8984	46.3297	8.05731	0.669364	5.91581	5.66571	0.94221	0.99998		1.82988	0.00913	SD-induced	SD-regulated
13344750	AT1G26665	Mediator complex, subunit Med10	654.66	344.66	637.662	487.49	3.63378	14.085	51.4931	31.4988	0.97404	0.99998		1.89944	8.63754e-08	SD-induced	SD-regulated
13404244	AT2G42890	MEI2-like 2	723.881	363.487	662.29	408.071	10.0445	7.24275	7.69334	20.9216	0.91492	0.99998		1.99149	1.103e-11	SD-induced	SD-regulated
13373670	AT1G29400	MEI2-like protein 5	1828.56	1098.8	1873.2	1180.49	27.1721	44.3893	118.422	73.4615	1.02442	0.99998		1.66415	2.21679e-06	SD-induced	SD-regulated
13417953	AT2G36900	membrin 11	102.671	55.3704	103.795	56.8721	2.72127	2.25956	5.76464	3.24533	1.01095	0.99998		1.85426	0.00027	SD-induced	SD-regulated
13477081	AT4G33540	metallo-beta-lactamase family protein	284.874	170.15	294.707	203.583	20.1347	10.2027	28.0337	11.0269	1.03452	0.99998		1.67425	0.00831	SD-induced	SD-regulated
13487739	AT4G21850	methionine sulfoxide reductase B9	636.72	369.315	373.088	398.819	68.496	22.8009	39.2115	21.4517	0.58595	0.05284		1.72406	0.00787	SD-induced	SD-regulated
13485590	AT4G16690	methyl esterase 16	391.346	200.859	459.518	261.156	28.1606	13.0359	25.2557	14.2071	1.1742	0.99998		1.94837	0.00018	SD-induced	SD-regulated
13532188	AT5G35330	methyl-CPG-binding domain protein 02	721.921	414.243	765.165	541.088	22.9777	5.1043	22.9628	13.0907	1.0599	0.99998		1.74275	1.15832e-06	SD-induced	SD-regulated
13335137	AT1G03090	methylcrotonyl-CoA carboxylase alpha chain, mitochondrial / 3-methylcrotonyl-CoA carboxylase 1 (MCCA)	2902.72	712.958	2998.4	1111.25	77.8713	72.568	229.852	11.7786	1.03296	0.99998		4.07138	3.09418e-14	SD-induced	SD-regulated
13455353	AT3G30775	Methylenetetrahydrofolate reductase family protein	2864.28	1095.3	3528.39	1645.96	117.931	2.89345	314.648	61.224	1.23186	0.99998		2.61507	3.09418e-14	SD-induced	SD-regulated
13508159	AT5G38710	Methylenetetrahydrofolate reductase family protein	56.6657	30.3884	30.2588	29.2935	4.18533	1.4942	2.60744	2.69529	0.53399	0.07059		1.86471	0.00752	SD-induced	SD-regulated
13418666	AT2G38700	mevalonate diphosphate decarboxylase 1	1143.71	697.994	782.766	674.946	94.3856	74.7734	198.909	48.9192	0.68441	0.72831		1.63856	0.02776	SD-induced	SD-regulated
13455636	AT3G42850	Mevalonate/galactokinase family protein	14.1106	3.80964	12.4303	16.39	9.60465	0.138862	9.93956	12.5875	0.88092	0.99998		3.70392	0.03203	SD-induced	SD-regulated
13346623	AT1G31173	MIR167D; miRNA	46.7062	22.2053	32.0849	27.9791	2.05141	2.01305	3.84142	2.48215	0.68695	0.87785		2.10338	0.00443	SD-induced	SD-regulated
13521596	AT5G03552	MIR822a; miRNA	127.059	64.0592	142.493	77.3433	8.97434	2.4512	13.5886	5.82006	1.12147	0.99998		1.98346	0.00026	SD-induced	SD-regulated
13513399	AT5G51150	Mitochondrial import inner membrane translocase subunit Tim17/Tim22/Tim23 family protein	1365.73	747.825	1334.25	799.819	51.9848	17.8181	74.7611	11.2404	0.97695	0.99998		1.82626	2.64933e-08	SD-induced	SD-regulated
13358468	AT1G72820	Mitochondrial substrate carrier family protein	369.89	227.525	373.027	245.472	8.45637	9.91359	15.2672	13.8907	1.00848	0.99998		1.62571	0.00011	SD-induced	SD-regulated
13435814	AT3G45640	mitogen-activated protein kinase 3	634.8	363.66	515.057	346.771	31.9615	6.07701	31.4352	18.8113	0.81137	0.77222		1.74559	2e-05	SD-induced	SD-regulated
13353454	AT1G59580	mitogen-activated protein kinase homolog 2	196.233	123.925	169.428	128.443	14.3942	4.77419	11.0461	3.47566	0.86341	0.99998		1.58348	0.01788	SD-induced	SD-regulated
13450150	AT3G16310	mitotic phosphoprotein N' end (MPPN) family protein	255.802	164.057	231.727	173.323	9.77248	7.9621	13.8888	12.9107	0.90589	0.99998		1.55922	0.01284	SD-induced	SD-regulated
13485094	AT4G15760	monooxygenase 1	910.453	508.603	946.454	550.314	58.1985	11.1153	81.3701	31.5772	1.03954	0.99998		1.79011	1e-05	SD-induced	SD-regulated
13463369	AT3G62700	multidrug resistance-associated protein 10	343.526	206.435	312.369	204.826	10.568	10.8619	13.2992	9.17964	0.9093	0.99998		1.66409	0.00054	SD-induced	SD-regulated
13440998	AT3G58680	multiprotein bridging factor 1B	329.178	216.671	293.293	244.462	7.00973	8.21159	0.920856	24.909	0.89098	0.99998		1.51925	0.0048	SD-induced	SD-regulated
13385930	AT1G71030	MYB-like 2	127.665	43.8807	200.45	46.0893	8.99416	6.14196	6.226	3.21866	1.57012	0.08105		2.90938	5e-05	SD-induced	SD-regulated
13356690	AT1G68670	myb-like transcription factor family protein	328.382	185.543	264.857	189.603	3.03288	22.453	7.95773	20.0136	0.80655	0.56302		1.76984	0.00418	SD-induced	SD-regulated
13511663	AT5G47390	myb-like transcription factor family protein	729.979	429.693	708.599	527.089	11.9789	41.2636	25.496	65.1361	0.97071	0.99998		1.69884	0.00131	SD-induced	SD-regulated
13410499	AT2G19800	myo-inositol oxygenase 2	4103.62	1426.05	3968.18	1721.77	164.496	22.2645	283.142	119.375	0.967	0.99998		2.8776	3.09418e-14	SD-induced	SD-regulated
13515999	AT5G57020	myristoyl-CoA:protein N-myristoyltransferase	147.684	97.6564	140.823	107.523	2.99845	6.19644	7.45534	3.35523	0.95354	0.99998		1.51228	0.03501	SD-induced	SD-regulated
13427414	AT3G12977	NAC (No Apical Meristem) domain transcriptional regulator superfamily protein	86.6489	42.1782	67.9726	51.814	11.7622	1.62564	6.04823	3.26073	0.78446	0.99998		2.05435	0.00417	SD-induced	SD-regulated
13428701	AT3G15510	NAC domain containing protein 2	121.89	72.2463	114.248	53.0736	12.9583	2.36949	8.404	4.19817	0.9373	0.99998		1.68715	0.01584	SD-induced	SD-regulated
13357006	AT1G69490	NAC-like, activated by AP3/PI	189.043	71.1864	128.325	68.7526	10.5334	3.86828	6.76954	1.138	0.67881	0.06198		2.65561	1.12237e-08	SD-induced	SD-regulated
[truncated: 374 more rows]
